# Supplementary material for: 3-Isobutyl-4-phenyl­sulfan­yl-1H-pyrazol-5-ol
Source: Acta Crystallogr Sect E Struct Rep Online. 2011 Jan 22;67(Pt 2):o463–4. doi: 10.1107/S1600536811002170 (PMC3051470; doi:10.1107/S1600536811002170)
Supplement: Supplementary file 1 [file e-67-0o463-sup1.cif]

##############################################################################
###                                                                        ###
###        Electronic paper (Acta Crystallographica Section E)             ###
###                                                                        ###
##############################################################################
#                                                                            #
# This CIF contains the data in a paper accepted for publication in Acta     #
# Crystallographica Section E. It conforms to the requirements of Notes      #
# for Authors for Section E, and has been peer reviewed under the auspices   #
# of the IUCr Commission on Journals.                                        #
#                                                                            #
# Full details of the Crystallographic Information File format               #
# are given in the paper "The Crystallographic Information File (CIF):       #
# a New Standard Archive File for Crystallography" by S. R. Hall, F. H.      #
# Allen and I. D. Brown [Acta Cryst. (1991), A47, 655-685].                  #
#                                                                            #
# The current version of the core CIF dictionary is obtainable from          #
# ftp://ftp.iucr.org/pub/cif_core.dic. The current version number is 2.4.    #
#                                                                            #
# Software is freely available for graphical display of the structure(s) in  #
# this CIF.  For information consult the CIF home page http://www.iucr.org/  #
# cif/home.html                                                              #
#                                                                            #
# This file may be used for bona fide research purposes within the           #
# scientific community so long as proper attribution is given to the journal # 
# article from which it was obtained.                                        #
#                                                                            #
##############################################################################
                                             
data_global
_audit_creation_method     'form.cif (version 2.0)'
_journal_data_validation_number     ?
_journal_date_recd_electronic     2011-01-04
_journal_date_accepted     2011-01-14
_journal_name_full     'Acta Crystallographica, Section E'
_journal_year     2011
_journal_volume     67
_journal_issue      2
_journal_page_first     o463
_journal_page_last     o464
_journal_paper_category     QO
_journal_coeditor_code     LH5194
_publ_contact_author_name     'Prof. Fun, Hoong-Kun'
_publ_contact_author_address
;
      X-ray Crystallography Unit
      School of Physics
      Universiti Sains Malaysia
      11800 USM, Penang
      MALAYSIA
;
_publ_contact_author_email     'hkfun@usm.my'
_publ_contact_author_fax     '604 6579150'
_publ_contact_author_phone     '604 6533652'
_publ_section_title
;
3-Isobutyl-4-phenylsulfanyl-1<i>H</i>-pyrazol-5-ol
;
loop_
    _publ_author_name
    _publ_author_footnote
    _publ_author_address
    'Tara Shahani'
;
      Thomson Reuters ResearcherID: A-3561-2009.
;
;     X-ray Crystallography Unit
      School of Physics
      Universiti Sains Malaysia
      11800 USM, Penang
      Malaysia
;
    'Hoong-Kun Fun' ?
;
      X-ray Crystallography Unit
      School of Physics
      Universiti Sains Malaysia
      11800 USM, Penang
      Malaysia
;
    'R. Venkat Ragavan' ?
;
Organic Chemistry Division,
School of Advanced Sciences,
VIT University,
Vellore 632 014,
India
;
    'V. Vijayakumar' ?
;
Organic Chemistry Division,
School of Advanced Sciences,
VIT University,
Vellore 632 014,
India
;
    'S. Sarveswari' ?
;
Organic Chemistry Division,
School of Advanced Sciences,
VIT University,
Vellore 632 014,
India
;
data_I
_audit_creation_method     SHELXL-97
_chemical_name_systematic
;
3-Isobutyl-4-phenylsulfanyl-1<i>H</i>-pyrazol-5-ol
;
_chemical_name_common     ?
_chemical_formula_moiety     'C13 H16 N2 O S'
_chemical_formula_sum     'C13 H16 N2 O S'
_chemical_formula_iupac     'C13 H16 N2 O S'
_chemical_formula_weight     248.34
_chemical_melting_point     ?
_symmetry_cell_setting     orthorhombic
_symmetry_space_group_name_H-M     'P b c n'
_symmetry_space_group_name_Hall     '-P 2n 2ab'
loop_
    _symmetry_equiv_pos_as_xyz
    'x, y, z'
    '-x+1/2, -y+1/2, z+1/2'
    '-x, y, -z+1/2'
    'x+1/2, -y+1/2, -z'
    '-x, -y, -z'
    'x-1/2, y-1/2, -z-1/2'
    'x, -y, z-1/2'
    '-x-1/2, y-1/2, z'
_cell_length_a     20.7342(6)
_cell_length_b     11.1320(3)
_cell_length_c     23.1608(6)
_cell_angle_alpha     90.00
_cell_angle_beta     90.00
_cell_angle_gamma     90.00
_cell_volume     5345.8(3)
_cell_formula_units_Z     16
_cell_measurement_reflns_used     4628
_cell_measurement_theta_min     2.64
_cell_measurement_theta_max     29.65
_cell_measurement_temperature     100.00(10)
_exptl_crystal_description     'block'
_exptl_crystal_colour     'colourless'
_exptl_crystal_size_max     0.37
_exptl_crystal_size_mid     0.24
_exptl_crystal_size_min     0.14
_exptl_crystal_density_diffrn     1.234
_exptl_crystal_density_meas     ?
_exptl_crystal_density_method     'not measured'
_exptl_crystal_F_000     2112
_exptl_absorpt_coefficient_mu     0.228
_exptl_absorpt_correction_type     multi-scan
_exptl_absorpt_process_details     '(<i>SADABS</i>; Bruker, 2009)'
_exptl_absorpt_correction_T_min     0.9202
_exptl_absorpt_correction_T_max     0.9694
_exptl_special_details
;
The crystal was placed in the cold stream of an Oxford Cyrosystems Cobra
open-flow nitrogen cryostat (Cosier & Glazer, 1986) operating at 100.0(1) K.
;
_diffrn_ambient_temperature     100.00(10)
_diffrn_radiation_type     MoK\a
_diffrn_radiation_wavelength     0.71073
_diffrn_radiation_source     'fine-focus sealed tube'
_diffrn_radiation_monochromator     graphite
_diffrn_measurement_device_type
;
Bruker APEXII DUO CCD area-detector
;
_diffrn_measurement_method     '\f and \w'
_diffrn_detector_area_resol_mean     ?
_diffrn_reflns_number     33422
_diffrn_reflns_av_R_equivalents     0.0661
_diffrn_reflns_av_sigmaI/netI     0.0579
_diffrn_reflns_theta_min     1.96
_diffrn_reflns_theta_max     30.06
_diffrn_reflns_theta_full     30.06
_diffrn_measured_fraction_theta_max     0.999
_diffrn_measured_fraction_theta_full     0.999
_diffrn_reflns_limit_h_min     -25
_diffrn_reflns_limit_h_max     29
_diffrn_reflns_limit_k_min     -14
_diffrn_reflns_limit_k_max     15
_diffrn_reflns_limit_l_min     -31
_diffrn_reflns_limit_l_max     32
_diffrn_standards_number     0
_diffrn_standards_interval_count     .
_diffrn_standards_interval_time     .
_diffrn_standards_decay_%     ?
_refine_special_details
;
Refinement of <i>F</i>^2^ against ALL reflections. The weighted <i>R</i>-factor
<i>wR</i> and goodness of fit <i>S</i> are based on <i>F</i>^2^, conventional
<i>R</i>-factors <i>R</i> are based on <i>F</i>, with <i>F</i> set to zero for
negative <i>F</i>^2^. The threshold expression of <i>F</i>^2^ >
\s(<i>F</i>^2^) is used only for calculating <i>R</i>-factors(gt) <i>etc</i>.
and is not relevant to the choice of reflections for refinement.
<i>R</i>-factors based on <i>F</i>^2^ are statistically about twice as large
as those based on <i>F</i>, and <i>R</i>- factors based on ALL data will be
even larger.
;
_reflns_number_total     7837
_reflns_number_gt     5405
_reflns_threshold_expression     I>2\s(I)
_refine_ls_structure_factor_coef     Fsqd
_refine_ls_matrix_type     full
_refine_ls_R_factor_all     0.0983
_refine_ls_R_factor_gt     0.0624
_refine_ls_wR_factor_gt     0.1172
_refine_ls_wR_factor_ref     0.1308
_refine_ls_goodness_of_fit_ref     1.135
_refine_ls_restrained_S_all     1.135
_refine_ls_number_reflns     7837
_refine_ls_number_parameters     329
_refine_ls_number_restraints     0
_refine_ls_hydrogen_treatment     mixed
_refine_ls_weighting_scheme     calc
_refine_ls_weighting_details
         'calc w=1/[\s^2^(Fo^2^)+(0.0338P)^2^+4.0215P] where P=(Fo^2^+2Fc^2^)/3'
_atom_sites_solution_hydrogens     geom
_atom_sites_solution_primary     direct
_atom_sites_solution_secondary     difmap
_refine_ls_shift/su_max     ?
_refine_ls_shift/su_max_lt     0.001
_refine_ls_shift/su_mean     0.000
_refine_diff_density_max     0.571
_refine_diff_density_min     -0.360
_refine_ls_extinction_method     none
_refine_ls_extinction_coef     ?
loop_
    _atom_type_symbol
    _atom_type_description
    _atom_type_scat_dispersion_real
    _atom_type_scat_dispersion_imag
    _atom_type_scat_source
    'C' 'C' 0.0033 0.0016
                         'International Tables Vol C Tables 4.2.6.8 and 6.1.1.4'
    'H' 'H' 0.0000 0.0000
                         'International Tables Vol C Tables 4.2.6.8 and 6.1.1.4'
    'N' 'N' 0.0061 0.0033
                         'International Tables Vol C Tables 4.2.6.8 and 6.1.1.4'
    'O' 'O' 0.0106 0.0060
                         'International Tables Vol C Tables 4.2.6.8 and 6.1.1.4'
    'S' 'S' 0.1246 0.1234
                         'International Tables Vol C Tables 4.2.6.8 and 6.1.1.4'
_computing_data_collection     'APEX2 (Bruker, 2009)'
_computing_cell_refinement     'SAINT (Bruker, 2009)'
_computing_data_reduction     'SAINT (Bruker, 2009)'
_computing_structure_solution     'SHELXTL (Sheldrick, 2008)'
_computing_structure_refinement     'SHELXTL (Sheldrick, 2008)'
_computing_molecular_graphics     'SHELXTL (Sheldrick, 2008)'
_computing_publication_material
;
SHELXTL (Sheldrick, 2008) and PLATON (Spek, 2009)
;
loop_
    _atom_site_type_symbol
    _atom_site_label
    _atom_site_fract_x
    _atom_site_fract_y
    _atom_site_fract_z
    _atom_site_U_iso_or_equiv
    _atom_site_adp_type
    _atom_site_calc_flag
    _atom_site_refinement_flags
    _atom_site_occupancy
    _atom_site_disorder_assembly
    _atom_site_disorder_group
    S S1A 0.19888(3) 0.02166(5) 0.45317(2) 0.01991(12) Uani d . 1 . .
    O O1A 0.28838(7) 0.04530(12) 0.33405(6) 0.0167(3) Uani d . 1 . .
    N N1A 0.21490(8) 0.31619(16) 0.36323(7) 0.0166(4) Uani d . 1 . .
    N N2A 0.25553(8) 0.24348(15) 0.33265(8) 0.0154(3) Uani d . 1 . .
    C C1A 0.13701(11) -0.19063(19) 0.44122(10) 0.0229(5) Uani d . 1 . .
    H H1AA 0.1514 -0.2044 0.4787 0.028 Uiso calc R 1 . .
    C C2A 0.10188(12) -0.2778(2) 0.41238(11) 0.0294(5) Uani d . 1 . .
    H H2AA 0.0922 -0.3497 0.4309 0.035 Uiso calc R 1 . .
    C C3A 0.08107(11) -0.2593(2) 0.35642(12) 0.0319(6) Uani d . 1 . .
    H H3AA 0.0584 -0.3192 0.3371 0.038 Uiso calc R 1 . .
    C C4A 0.09414(11) -0.1515(2) 0.32926(11) 0.0283(5) Uani d . 1 . .
    H H4AA 0.0797 -0.1386 0.2918 0.034 Uiso calc R 1 . .
    C C5A 0.12885(10) -0.0618(2) 0.35763(10) 0.0216(5) Uani d . 1 . .
    H H5AA 0.1373 0.0108 0.3392 0.026 Uiso calc R 1 . .
    C C6A 0.15065(10) -0.08166(18) 0.41356(9) 0.0189(4) Uani d . 1 . .
    C C7A 0.25607(10) 0.13164(17) 0.35621(8) 0.0151(4) Uani d . 1 . .
    C C8A 0.21390(10) 0.13713(17) 0.40444(9) 0.0164(4) Uani d . 1 . .
    C C9A 0.18970(10) 0.25375(18) 0.40703(9) 0.0177(4) Uani d . 1 . .
    C C10A 0.14148(11) 0.30870(19) 0.44681(9) 0.0222(5) Uani d . 1 . .
    H H10A 0.1479 0.3950 0.4477 0.027 Uiso calc R 1 . .
    H H10B 0.1486 0.2783 0.4855 0.027 Uiso calc R 1 . .
    C C11A 0.07172(11) 0.2821(2) 0.42884(11) 0.0274(5) Uani d . 1 . .
    H H11A 0.0659 0.1947 0.4283 0.033 Uiso calc R 1 . .
    C C12A 0.02496(13) 0.3346(3) 0.47288(13) 0.0447(7) Uani d . 1 . .
    H H12A 0.0348 0.3034 0.5105 0.067 Uiso calc R 1 . .
    H H12B -0.0184 0.3131 0.4626 0.067 Uiso calc R 1 . .
    H H12C 0.0290 0.4205 0.4733 0.067 Uiso calc R 1 . .
    C C13A 0.05691(13) 0.3300(3) 0.36880(12) 0.0443(7) Uani d . 1 . .
    H H13A 0.0122 0.3166 0.3601 0.066 Uiso calc R 1 . .
    H H13B 0.0832 0.2890 0.3409 0.066 Uiso calc R 1 . .
    H H13C 0.0660 0.4145 0.3675 0.066 Uiso calc R 1 . .
    S S1B 0.20246(3) 0.30672(5) 0.09810(2) 0.02120(13) Uani d . 1 . .
    O O1B 0.28972(7) 0.28861(12) 0.21994(6) 0.0168(3) Uani d . 1 . .
    N N1B 0.21814(8) 0.01560(16) 0.19109(7) 0.0166(4) Uani d . 1 . .
    N N2B 0.25850(9) 0.08975(15) 0.22121(8) 0.0168(4) Uani d . 1 . .
    C C1B 0.12469(11) 0.3859(2) 0.18971(11) 0.0252(5) Uani d . 1 . .
    H H1BA 0.1324 0.3129 0.2080 0.030 Uiso calc R 1 . .
    C C2B 0.08736(11) 0.4730(2) 0.21669(12) 0.0316(6) Uani d . 1 . .
    H H2BA 0.0703 0.4582 0.2531 0.038 Uiso calc R 1 . .
    C C3B 0.07542(12) 0.5817(2) 0.18976(13) 0.0364(6) Uani d . 1 . .
    H H3BA 0.0510 0.6401 0.2083 0.044 Uiso calc R 1 . .
    C C4B 0.09985(14) 0.6030(2) 0.13543(13) 0.0405(7) Uani d . 1 . .
    H H4BA 0.0910 0.6754 0.1171 0.049 Uiso calc R 1 . .
    C C5B 0.13763(12) 0.5173(2) 0.10778(11) 0.0320(6) Uani d . 1 . .
    H H5BA 0.1543 0.5326 0.0712 0.038 Uiso calc R 1 . .
    C C6B 0.15048(11) 0.40805(19) 0.13536(10) 0.0217(5) Uani d . 1 . .
    C C7B 0.25854(10) 0.20082(18) 0.19731(8) 0.0155(4) Uani d . 1 . .
    C C8B 0.21715(10) 0.19358(18) 0.14830(9) 0.0166(4) Uani d . 1 . .
    C C9B 0.19360(10) 0.07625(18) 0.14657(9) 0.0176(4) Uani d . 1 A .
    C C10B 0.14766(10) 0.0172(2) 0.10600(9) 0.0218(4) Uani d . 1 . .
    H H10C 0.1516 -0.0684 0.1100 0.026 Uiso d PR 0.858(5) A 1
    H H10D 0.1596 0.0378 0.0672 0.026 Uiso d PR 0.858(5) A 1
    H H10E 0.1699 -0.0490 0.0884 0.026 Uiso d PR 0.142(5) A 2
    H H10F 0.1379 0.0736 0.0759 0.026 Uiso d PR 0.142(5) A 2
    C C11B 0.07762(13) 0.0524(3) 0.11539(12) 0.0241(6) Uani d P 0.858(5) A 1
    H H11B 0.0735 0.1383 0.1069 0.029 Uiso calc PR 0.858(5) A 1
    C C11C 0.0867(8) -0.0274(16) 0.1281(7) 0.0241(6) Uani d P 0.142(5) A 2
    H H11C 0.0919 -0.1125 0.1379 0.029 Uiso calc PR 0.142(5) A 2
    C C12B 0.03645(12) -0.0169(3) 0.07140(12) 0.0436(7) Uani d . 1 . .
    H H12D -0.0081 0.0041 0.0762 0.065 Uiso d PR 0.858(5) A 1
    H H12E 0.0501 0.0033 0.0330 0.065 Uiso d PR 0.858(5) A 1
    H H12F 0.0418 -0.1016 0.0776 0.065 Uiso d PR 0.858(5) A 1
    H H12G 0.0557 -0.0542 0.0382 0.065 Uiso d PR 0.142(5) A 2
    H H12H -0.0033 -0.0567 0.0805 0.065 Uiso d PR 0.142(5) A 2
    H H12I 0.0281 0.0662 0.0632 0.065 Uiso d PR 0.142(5) A 2
    C C13B 0.05389(14) 0.0320(3) 0.17556(12) 0.0466(8) Uani d . 1 . .
    H H13D 0.0801 0.0763 0.2023 0.070 Uiso d PR 0.858(5) A 1
    H H13E 0.0099 0.0581 0.1787 0.070 Uiso d PR 0.858(5) A 1
    H H13F 0.0566 -0.0521 0.1842 0.070 Uiso d PR 0.858(5) A 1
    H H13G 0.0806 0.0289 0.2094 0.070 Uiso d PR 0.142(5) A 2
    H H13H 0.0454 0.1143 0.1658 0.070 Uiso d PR 0.142(5) A 2
    H H13I 0.0139 -0.0086 0.1831 0.070 Uiso d PR 0.142(5) A 2
    H H1NA 0.2143(13) 0.399(3) 0.3566(12) 0.040(8) Uiso d . 1 . .
    H H2NA 0.2738(11) 0.267(2) 0.2993(11) 0.021(6) Uiso d . 1 . .
    H H1NB 0.2156(14) -0.068(3) 0.2000(12) 0.044(8) Uiso d . 1 . .
    H H2NB 0.2737(12) 0.066(2) 0.2531(11) 0.024(7) Uiso d . 1 . .
loop_
    _atom_site_aniso_label
    _atom_site_aniso_U_11
    _atom_site_aniso_U_22
    _atom_site_aniso_U_33
    _atom_site_aniso_U_12
    _atom_site_aniso_U_13
    _atom_site_aniso_U_23
    S1A 0.0318(3) 0.0154(2) 0.0125(2) -0.0018(2) 0.0023(2) 0.00261(19)
    O1A 0.0226(7) 0.0114(7) 0.0162(7) 0.0012(6) 0.0019(6) -0.0002(5)
    N1A 0.0223(9) 0.0110(8) 0.0166(8) 0.0014(7) 0.0013(7) 0.0003(6)
    N2A 0.0204(9) 0.0111(8) 0.0147(8) -0.0002(7) 0.0040(7) -0.0004(6)
    C1A 0.0306(12) 0.0164(10) 0.0218(11) -0.0001(9) 0.0074(9) 0.0020(8)
    C2A 0.0291(12) 0.0181(11) 0.0412(15) -0.0059(9) 0.0108(11) 0.0011(10)
    C3A 0.0224(12) 0.0248(12) 0.0486(16) -0.0064(10) 0.0006(11) -0.0074(11)
    C4A 0.0229(12) 0.0302(13) 0.0317(13) 0.0015(10) -0.0046(10) -0.0034(10)
    C5A 0.0216(11) 0.0198(10) 0.0235(11) 0.0003(8) 0.0020(9) 0.0028(8)
    C6A 0.0205(10) 0.0166(10) 0.0196(10) 0.0005(8) 0.0064(8) 0.0002(8)
    C7A 0.0212(10) 0.0111(9) 0.0131(9) -0.0018(8) -0.0023(8) 0.0000(7)
    C8A 0.0237(10) 0.0111(9) 0.0143(9) -0.0008(8) 0.0006(8) 0.0005(7)
    C9A 0.0231(10) 0.0152(9) 0.0147(10) -0.0017(8) 0.0010(8) 0.0000(8)
    C10A 0.0306(12) 0.0176(10) 0.0183(10) 0.0028(9) 0.0060(9) -0.0027(8)
    C11A 0.0287(12) 0.0249(12) 0.0286(13) -0.0006(10) 0.0076(10) -0.0014(10)
    C12A 0.0349(15) 0.0530(18) 0.0464(17) 0.0089(13) 0.0163(13) -0.0037(14)
    C13A 0.0295(14) 0.068(2) 0.0352(16) 0.0052(14) -0.0014(12) 0.0024(15)
    S1B 0.0310(3) 0.0189(3) 0.0137(2) 0.0003(2) -0.0030(2) 0.00392(19)
    O1B 0.0238(8) 0.0116(6) 0.0149(7) -0.0019(6) -0.0016(6) -0.0007(5)
    N1B 0.0235(9) 0.0116(8) 0.0147(8) -0.0020(7) -0.0030(7) -0.0019(7)
    N2B 0.0240(9) 0.0127(8) 0.0137(8) -0.0005(7) -0.0039(7) 0.0004(6)
    C1B 0.0217(11) 0.0213(11) 0.0324(13) 0.0004(9) -0.0028(10) 0.0035(10)
    C2B 0.0233(12) 0.0331(14) 0.0385(14) 0.0029(10) 0.0002(10) -0.0018(11)
    C3B 0.0278(13) 0.0318(14) 0.0496(17) 0.0116(11) -0.0088(12) -0.0068(12)
    C4B 0.0466(16) 0.0216(12) 0.0532(19) 0.0102(12) -0.0217(14) 0.0029(12)
    C5B 0.0409(14) 0.0241(12) 0.0311(13) 0.0023(11) -0.0128(11) 0.0050(10)
    C6B 0.0235(11) 0.0182(10) 0.0235(11) 0.0007(9) -0.0091(9) 0.0012(8)
    C7B 0.0199(10) 0.0136(9) 0.0130(9) 0.0024(8) 0.0017(8) 0.0006(7)
    C8B 0.0232(10) 0.0138(9) 0.0130(9) 0.0005(8) -0.0006(8) 0.0008(7)
    C9B 0.0219(10) 0.0165(9) 0.0143(9) 0.0014(8) 0.0017(8) -0.0028(8)
    C10B 0.0257(11) 0.0221(11) 0.0177(10) -0.0022(9) -0.0032(9) -0.0051(9)
    C11B 0.0246(13) 0.0244(14) 0.0233(13) -0.0004(11) -0.0021(11) -0.0031(11)
    C11C 0.0246(13) 0.0244(14) 0.0233(13) -0.0004(11) -0.0021(11) -0.0031(11)
    C12B 0.0267(13) 0.075(2) 0.0294(14) -0.0107(14) -0.0032(11) -0.0126(14)
    C13B 0.0339(15) 0.074(2) 0.0314(15) -0.0169(15) 0.0063(12) -0.0169(15)
_geom_special_details
;
All e.s.d.'s (except the e.s.d. in the dihedral angle between two l.s. planes)
are estimated using the full covariance matrix. The cell e.s.d.'s are taken
into account individually in the estimation of e.s.d.'s in distances, angles
and torsion angles; correlations between e.s.d.'s in cell parameters are only
used when they are defined by crystal symmetry. An approximate (isotropic)
treatment of cell e.s.d.'s is used for estimating e.s.d.'s involving l.s.
planes.
;
loop_
    _geom_bond_atom_site_label_1
    _geom_bond_atom_site_label_2
    _geom_bond_site_symmetry_2
    _geom_bond_distance
    _geom_bond_publ_flag
    S1A C8A . 1.739(2) ?
    S1A C6A . 1.779(2) ?
    O1A C7A . 1.279(2) ?
    N1A C9A . 1.336(3) ?
    N1A N2A . 1.366(2) ?
    N1A H1NA . 0.94(3) ?
    N2A C7A . 1.359(2) ?
    N2A H2NA . 0.90(2) ?
    C1A C2A . 1.385(3) ?
    C1A C6A . 1.401(3) ?
    C1A H1AA . 0.9300 ?
    C2A C3A . 1.381(4) ?
    C2A H2AA . 0.9300 ?
    C3A C4A . 1.382(3) ?
    C3A H3AA . 0.9300 ?
    C4A C5A . 1.395(3) ?
    C4A H4AA . 0.9300 ?
    C5A C6A . 1.390(3) ?
    C5A H5AA . 0.9300 ?
    C7A C8A . 1.420(3) ?
    C8A C9A . 1.393(3) ?
    C9A C10A . 1.491(3) ?
    C10A C11A . 1.534(3) ?
    C10A H10A . 0.9700 ?
    C10A H10B . 0.9700 ?
    C11A C13A . 1.520(4) ?
    C11A C12A . 1.524(3) ?
    C11A H11A . 0.9800 ?
    C12A H12A . 0.9600 ?
    C12A H12B . 0.9600 ?
    C12A H12C . 0.9600 ?
    C13A H13A . 0.9600 ?
    C13A H13B . 0.9600 ?
    C13A H13C . 0.9600 ?
    S1B C8B . 1.741(2) ?
    S1B C6B . 1.783(2) ?
    O1B C7B . 1.284(2) ?
    N1B C9B . 1.333(3) ?
    N1B N2B . 1.367(2) ?
    N1B H1NB . 0.95(3) ?
    N2B C7B . 1.355(3) ?
    N2B H2NB . 0.84(3) ?
    C1B C2B . 1.389(3) ?
    C1B C6B . 1.390(3) ?
    C1B H1BA . 0.9300 ?
    C2B C3B . 1.383(4) ?
    C2B H2BA . 0.9300 ?
    C3B C4B . 1.377(4) ?
    C3B H3BA . 0.9300 ?
    C4B C5B . 1.390(4) ?
    C4B H4BA . 0.9300 ?
    C5B C6B . 1.400(3) ?
    C5B H5BA . 0.9300 ?
    C7B C8B . 1.425(3) ?
    C8B C9B . 1.395(3) ?
    C9B C10B . 1.491(3) ?
    C10B C11C . 1.451(16) ?
    C10B C11B . 1.520(3) ?
    C10B H10C . 0.9600 ?
    C10B H10D . 0.9601 ?
    C10B H10E . 0.9599 ?
    C10B H10F . 0.9601 ?
    C11B C13B . 1.495(4) ?
    C11B C12B . 1.537(4) ?
    C11B H10F . 1.5675 ?
    C11B H11B . 0.9800 ?
    C11B H13H . 1.5112 ?
    C11C C13B . 1.452(16) ?
    C11C C12B . 1.680(16) ?
    C11C H10C . 1.4813 ?
    C11C H11C . 0.9800 ?
    C11C H13F . 1.4689 ?
    C12B H12D . 0.9600 ?
    C12B H12E . 0.9600 ?
    C12B H12F . 0.9600 ?
    C12B H12G . 0.9599 ?
    C12B H12H . 0.9600 ?
    C12B H12I . 0.9601 ?
    C13B H13D . 0.9602 ?
    C13B H13E . 0.9600 ?
    C13B H13F . 0.9598 ?
    C13B H13G . 0.9602 ?
    C13B H13H . 0.9602 ?
    C13B H13I . 0.9598 ?
loop_
    _geom_angle_atom_site_label_1
    _geom_angle_atom_site_label_2
    _geom_angle_atom_site_label_3
    _geom_angle_site_symmetry_1
    _geom_angle_site_symmetry_3
    _geom_angle
    _geom_angle_publ_flag
    C8A S1A C6A . . 104.12(10) ?
    C9A N1A N2A . . 109.06(17) ?
    C9A N1A H1NA . . 129.2(17) ?
    N2A N1A H1NA . . 120.6(17) ?
    C7A N2A N1A . . 109.86(17) ?
    C7A N2A H2NA . . 127.7(15) ?
    N1A N2A H2NA . . 121.9(15) ?
    C2A C1A C6A . . 119.5(2) ?
    C2A C1A H1AA . . 120.3 ?
    C6A C1A H1AA . . 120.3 ?
    C3A C2A C1A . . 120.8(2) ?
    C3A C2A H2AA . . 119.6 ?
    C1A C2A H2AA . . 119.6 ?
    C2A C3A C4A . . 119.7(2) ?
    C2A C3A H3AA . . 120.2 ?
    C4A C3A H3AA . . 120.2 ?
    C3A C4A C5A . . 120.6(2) ?
    C3A C4A H4AA . . 119.7 ?
    C5A C4A H4AA . . 119.7 ?
    C6A C5A C4A . . 119.5(2) ?
    C6A C5A H5AA . . 120.2 ?
    C4A C5A H5AA . . 120.2 ?
    C5A C6A C1A . . 119.9(2) ?
    C5A C6A S1A . . 124.09(16) ?
    C1A C6A S1A . . 115.95(17) ?
    O1A C7A N2A . . 122.10(18) ?
    O1A C7A C8A . . 132.11(18) ?
    N2A C7A C8A . . 105.74(17) ?
    C9A C8A C7A . . 107.20(17) ?
    C9A C8A S1A . . 126.62(16) ?
    C7A C8A S1A . . 126.10(15) ?
    N1A C9A C8A . . 108.13(18) ?
    N1A C9A C10A . . 121.20(18) ?
    C8A C9A C10A . . 130.58(19) ?
    C9A C10A C11A . . 112.67(18) ?
    C9A C10A H10A . . 109.1 ?
    C11A C10A H10A . . 109.1 ?
    C9A C10A H10B . . 109.1 ?
    C11A C10A H10B . . 109.1 ?
    H10A C10A H10B . . 107.8 ?
    C13A C11A C12A . . 110.4(2) ?
    C13A C11A C10A . . 111.8(2) ?
    C12A C11A C10A . . 110.1(2) ?
    C13A C11A H11A . . 108.1 ?
    C12A C11A H11A . . 108.1 ?
    C10A C11A H11A . . 108.1 ?
    C11A C12A H12A . . 109.5 ?
    C11A C12A H12B . . 109.5 ?
    H12A C12A H12B . . 109.5 ?
    C11A C12A H12C . . 109.5 ?
    H12A C12A H12C . . 109.5 ?
    H12B C12A H12C . . 109.5 ?
    C11A C13A H13A . . 109.5 ?
    C11A C13A H13B . . 109.5 ?
    H13A C13A H13B . . 109.5 ?
    C11A C13A H13C . . 109.5 ?
    H13A C13A H13C . . 109.5 ?
    H13B C13A H13C . . 109.5 ?
    C8B S1B C6B . . 103.90(10) ?
    C9B N1B N2B . . 108.82(17) ?
    C9B N1B H1NB . . 129.8(18) ?
    N2B N1B H1NB . . 120.7(17) ?
    C7B N2B N1B . . 110.06(17) ?
    C7B N2B H2NB . . 130.0(17) ?
    N1B N2B H2NB . . 119.0(17) ?
    C2B C1B C6B . . 119.9(2) ?
    C2B C1B H1BA . . 120.1 ?
    C6B C1B H1BA . . 120.1 ?
    C3B C2B C1B . . 120.5(3) ?
    C3B C2B H2BA . . 119.8 ?
    C1B C2B H2BA . . 119.8 ?
    C4B C3B C2B . . 119.8(2) ?
    C4B C3B H3BA . . 120.1 ?
    C2B C3B H3BA . . 120.1 ?
    C3B C4B C5B . . 120.7(2) ?
    C3B C4B H4BA . . 119.7 ?
    C5B C4B H4BA . . 119.7 ?
    C4B C5B C6B . . 119.5(3) ?
    C4B C5B H5BA . . 120.2 ?
    C6B C5B H5BA . . 120.2 ?
    C1B C6B C5B . . 119.6(2) ?
    C1B C6B S1B . . 123.98(17) ?
    C5B C6B S1B . . 116.37(19) ?
    O1B C7B N2B . . 121.90(18) ?
    O1B C7B C8B . . 132.18(18) ?
    N2B C7B C8B . . 105.87(18) ?
    C9B C8B C7B . . 106.66(18) ?
    C9B C8B S1B . . 126.65(16) ?
    C7B C8B S1B . . 126.60(16) ?
    N1B C9B C8B . . 108.55(18) ?
    N1B C9B C10B . . 120.52(18) ?
    C8B C9B C10B . . 130.91(19) ?
    C11C C10B C9B . . 119.0(6) ?
    C9B C10B C11B . . 113.98(18) ?
    C11C C10B H10C . . 72.6 ?
    C9B C10B H10C . . 108.8 ?
    C11B C10B H10C . . 108.9 ?
    C11C C10B H10D . . 129.5 ?
    C9B C10B H10D . . 108.7 ?
    C11B C10B H10D . . 108.6 ?
    H10C C10B H10D . . 107.8 ?
    C11C C10B H10E . . 107.9 ?
    C9B C10B H10E . . 107.4 ?
    C11B C10B H10E . . 135.9 ?
    H10D C10B H10E . . 70.2 ?
    C11C C10B H10F . . 107.3 ?
    C9B C10B H10F . . 107.7 ?
    C11B C10B H10F . . 74.6 ?
    H10C C10B H10F . . 137.4 ?
    H10E C10B H10F . . 107.1 ?
    C13B C11B C10B . . 114.1(2) ?
    C13B C11B C12B . . 111.0(2) ?
    C10B C11B C12B . . 107.8(2) ?
    C13B C11B H10F . . 146.1 ?
    C12B C11B H10F . . 97.6 ?
    C13B C11B H11B . . 107.9 ?
    C10B C11B H11B . . 107.9 ?
    C12B C11B H11B . . 107.9 ?
    H10F C11B H11B . . 78.8 ?
    C10B C11B H13H . . 130.6 ?
    C12B C11B H13H . . 119.7 ?
    H10F C11B H13H . . 137.3 ?
    H11B C11B H13H . . 70.8 ?
    C10B C11C C13B . . 121.3(11) ?
    C10B C11C C12B . . 104.0(10) ?
    C13B C11C C12B . . 105.6(10) ?
    C13B C11C H10C . . 141.3 ?
    C12B C11C H10C . . 111.3 ?
    C10B C11C H11C . . 108.4 ?
    C13B C11C H11C . . 108.4 ?
    C12B C11C H11C . . 108.4 ?
    H10C C11C H11C . . 70.6 ?
    C10B C11C H13F . . 138.3 ?
    C12B C11C H13F . . 116.2 ?
    H10C C11C H13F . . 125.4 ?
    H11C C11C H13F . . 70.1 ?
    C11B C12B H12D . . 109.7 ?
    C11C C12B H12D . . 121.6 ?
    C11B C12B H12E . . 109.5 ?
    C11C C12B H12E . . 123.9 ?
    H12D C12B H12E . . 109.5 ?
    C11B C12B H12F . . 109.3 ?
    C11C C12B H12F . . 75.2 ?
    H12D C12B H12F . . 109.5 ?
    H12E C12B H12F . . 109.5 ?
    C11B C12B H12G . . 121.1 ?
    C11C C12B H12G . . 109.7 ?
    H12D C12B H12G . . 126.7 ?
    H12F C12B H12G . . 69.3 ?
    C11B C12B H12H . . 124.3 ?
    C11C C12B H12H . . 109.2 ?
    H12E C12B H12H . . 124.4 ?
    H12F C12B H12H . . 67.2 ?
    H12G C12B H12H . . 109.5 ?
    C11B C12B H12I . . 75.4 ?
    C11C C12B H12I . . 109.5 ?
    H12D C12B H12I . . 67.3 ?
    H12E C12B H12I . . 69.2 ?
    H12F C12B H12I . . 175.2 ?
    H12G C12B H12I . . 109.5 ?
    H12H C12B H12I . . 109.5 ?
    C11C C13B H13D . . 117.2 ?
    C11B C13B H13D . . 109.7 ?
    C11C C13B H13E . . 129.8 ?
    C11B C13B H13E . . 109.8 ?
    H13D C13B H13E . . 109.5 ?
    C11C C13B H13F . . 71.7 ?
    C11B C13B H13F . . 108.9 ?
    H13D C13B H13F . . 109.5 ?
    H13E C13B H13F . . 109.5 ?
    C11C C13B H13G . . 109.3 ?
    C11B C13B H13G . . 125.2 ?
    H13E C13B H13G . . 119.8 ?
    H13F C13B H13G . . 76.2 ?
    C11C C13B H13H . . 110.0 ?
    C11B C13B H13H . . 72.3 ?
    H13D C13B H13H . . 76.5 ?
    H13E C13B H13H . . 63.6 ?
    H13F C13B H13H . . 172.5 ?
    H13G C13B H13H . . 109.5 ?
    C11C C13B H13I . . 109.1 ?
    C11B C13B H13I . . 121.7 ?
    H13D C13B H13I . . 127.8 ?
    H13E C13B H13I . . 46.2 ?
    H13F C13B H13I . . 63.4 ?
    H13G C13B H13I . . 109.5 ?
    H13H C13B H13I . . 109.5 ?
loop_
    _geom_torsion_atom_site_label_1
    _geom_torsion_atom_site_label_2
    _geom_torsion_atom_site_label_3
    _geom_torsion_atom_site_label_4
    _geom_torsion_site_symmetry_1
    _geom_torsion_site_symmetry_2
    _geom_torsion_site_symmetry_3
    _geom_torsion_site_symmetry_4
    _geom_torsion
    _geom_torsion_publ_flag
    C9A N1A N2A C7A . . . . 1.0(2) ?
    C6A C1A C2A C3A . . . . 1.1(3) ?
    C1A C2A C3A C4A . . . . -1.5(4) ?
    C2A C3A C4A C5A . . . . 0.8(4) ?
    C3A C4A C5A C6A . . . . 0.3(3) ?
    C4A C5A C6A C1A . . . . -0.8(3) ?
    C4A C5A C6A S1A . . . . 176.58(17) ?
    C2A C1A C6A C5A . . . . 0.1(3) ?
    C2A C1A C6A S1A . . . . -177.48(17) ?
    C8A S1A C6A C5A . . . . -3.8(2) ?
    C8A S1A C6A C1A . . . . 173.60(16) ?
    N1A N2A C7A O1A . . . . 177.07(18) ?
    N1A N2A C7A C8A . . . . -0.8(2) ?
    O1A C7A C8A C9A . . . . -177.2(2) ?
    N2A C7A C8A C9A . . . . 0.3(2) ?
    O1A C7A C8A S1A . . . . 5.8(3) ?
    N2A C7A C8A S1A . . . . -176.61(15) ?
    C6A S1A C8A C9A . . . . 110.8(2) ?
    C6A S1A C8A C7A . . . . -72.8(2) ?
    N2A N1A C9A C8A . . . . -0.8(2) ?
    N2A N1A C9A C10A . . . . -177.72(18) ?
    C7A C8A C9A N1A . . . . 0.3(2) ?
    S1A C8A C9A N1A . . . . 177.18(16) ?
    C7A C8A C9A C10A . . . . 176.8(2) ?
    S1A C8A C9A C10A . . . . -6.3(3) ?
    N1A C9A C10A C11A . . . . 94.6(2) ?
    C8A C9A C10A C11A . . . . -81.6(3) ?
    C9A C10A C11A C13A . . . . -60.0(3) ?
    C9A C10A C11A C12A . . . . 176.9(2) ?
    C9B N1B N2B C7B . . . . 2.1(2) ?
    C6B C1B C2B C3B . . . . 0.2(4) ?
    C1B C2B C3B C4B . . . . 1.0(4) ?
    C2B C3B C4B C5B . . . . -1.4(4) ?
    C3B C4B C5B C6B . . . . 0.5(4) ?
    C2B C1B C6B C5B . . . . -1.1(3) ?
    C2B C1B C6B S1B . . . . 176.58(18) ?
    C4B C5B C6B C1B . . . . 0.8(3) ?
    C4B C5B C6B S1B . . . . -177.12(19) ?
    C8B S1B C6B C1B . . . . -6.3(2) ?
    C8B S1B C6B C5B . . . . 171.51(18) ?
    N1B N2B C7B O1B . . . . 175.70(18) ?
    N1B N2B C7B C8B . . . . -1.9(2) ?
    O1B C7B C8B C9B . . . . -176.2(2) ?
    N2B C7B C8B C9B . . . . 1.0(2) ?
    O1B C7B C8B S1B . . . . 7.0(3) ?
    N2B C7B C8B S1B . . . . -175.73(16) ?
    C6B S1B C8B C9B . . . . 108.8(2) ?
    C6B S1B C8B C7B . . . . -75.1(2) ?
    N2B N1B C9B C8B . . . . -1.4(2) ?
    N2B N1B C9B C10B . . . . 180.00(18) ?
    C7B C8B C9B N1B . . . . 0.3(2) ?
    S1B C8B C9B N1B . . . . 176.98(16) ?
    C7B C8B C9B C10B . . . . 178.6(2) ?
    S1B C8B C9B C10B . . . . -4.7(3) ?
    N1B C9B C10B C11C . . . . 61.5(9) ?
    C8B C9B C10B C11C . . . . -116.7(8) ?
    N1B C9B C10B C11B . . . . 103.1(2) ?
    C8B C9B C10B C11B . . . . -75.1(3) ?
    C11C C10B C11B C13B . . . . 51.9(10) ?
    C9B C10B C11B C13B . . . . -55.2(3) ?
    C11C C10B C11B C12B . . . . -72.0(10) ?
    C9B C10B C11B C12B . . . . -179.0(2) ?
    C9B C10B C11C C13B . . . . 32.4(16) ?
    C11B C10B C11C C13B . . . . -59.8(11) ?
    C9B C10B C11C C12B . . . . 150.8(5) ?
    C11B C10B C11C C12B . . . . 58.6(9) ?
    C13B C11B C12B C11C . . . . -63.0(10) ?
    C10B C11B C12B C11C . . . . 62.7(10) ?
    C10B C11C C12B C11B . . . . -65.9(10) ?
    C13B C11C C12B C11B . . . . 62.8(9) ?
    C10B C11C C13B C11B . . . . 60.7(12) ?
    C12B C11C C13B C11B . . . . -56.9(8) ?
    C10B C11B C13B C11C . . . . -51.2(10) ?
    C12B C11B C13B C11C . . . . 70.9(10) ?
loop_
    _geom_hbond_atom_site_label_D
    _geom_hbond_atom_site_label_H
    _geom_hbond_atom_site_label_A
    _geom_hbond_site_symmetry_A
    _geom_hbond_distance_DH
    _geom_hbond_distance_HA
    _geom_hbond_distance_DA
    _geom_hbond_angle_DHA
    _geom_hbond_publ_flag
    N1A H1NA O1A 8_665 0.94(3) 1.71(3) 2.639(2) 171(3) yes
    N2A H2NA O1B . 0.90(2) 1.88(3) 2.752(2) 161(2) yes
    N1B H1NB O1B 8_655 0.95(3) 1.67(3) 2.619(2) 176(3) yes
    N2B H2NB O1A . 0.85(3) 1.91(3) 2.731(2) 162(2) yes
    C10B H10D S1A 7 0.96 2.84 3.721(2) 153 yes
