# Supplementary material for: 3-Isobutyl-4-phenyl­sulfan­yl-1H-pyrazol-5-ol
Source: Acta Crystallogr Sect E Struct Rep Online. 2011 Jan 22;67(Pt 2):o463–4. doi: 10.1107/S1600536811002170 (PMC3051470; doi:10.1107/S1600536811002170)
Supplement: Supplementary file 2 [file e-67-0o463-Isup2.hkl]

# 
# h,k,l, Fc-squared, Fo-squared, sigma(Fo-squared) and status flag 
# 
data_I
_shelx_title ' mv90am in Pbcn (100K)' 
_shelx_refln_list_code          4 
_shelx_F_calc_maximum      550.49 
_exptl_crystal_F_000      2112.00 
_reflns_d_resolution_high  0.7094 
 
loop_ 
 _symmetry_equiv_pos_as_xyz 
 'x, y, z' 
 '-x+1/2, -y+1/2, z+1/2' 
 '-x, y, -z+1/2' 
 'x+1/2, -y+1/2, -z' 
 '-x, -y, -z' 
 'x-1/2, y-1/2, -z-1/2' 
 'x, -y, z-1/2' 
 '-x-1/2, y-1/2, z' 
 
_cell_length_a    20.7342 
_cell_length_b    11.1320 
_cell_length_c    23.1608 
_cell_angle_alpha  90.000 
_cell_angle_beta   90.000 
_cell_angle_gamma  90.000 
 
_shelx_F_squared_multiplier     1.000 
 
loop_ 
 _refln_index_h 
 _refln_index_k 
 _refln_index_l 
 _refln_F_squared_calc 
 _refln_F_squared_meas 
 _refln_F_squared_sigma 
 _refln_observed_status 
   2   0   0   191775.17   189028.61   4054.49 o 
   6   0   0    54084.46    47917.09   6248.24 o 
   8   0   0    11108.49    11381.85    211.51 o 
  10   0   0     7848.45     7566.77    160.87 o 
  12   0   0    21599.39    19522.69    354.07 o 
  14   0   0    33592.94    33072.62    571.42 o 
  16   0   0     1090.39     1004.70    113.67 o 
  18   0   0    18296.48    17051.04    540.45 o 
  20   0   0     8551.83     8507.72    357.66 o 
  22   0   0     2860.78     2901.15    211.52 o 
  24   0   0     1633.88     1727.43    206.63 o 
  26   0   0      491.94      385.30    119.49 o 
  28   0   0      138.10      -10.26     92.76 o 
   1   1   0     1447.88     1294.27     32.07 o 
   3   1   0     5092.96     5481.28    282.60 o 
   5   1   0    24933.20    24523.73    320.33 o 
   7   1   0      731.31      818.10     26.30 o 
   9   1   0     2173.84     2263.55     90.59 o 
  11   1   0        3.52        9.96     10.24 o 
  13   1   0     4277.13     3929.16     85.55 o 
  15   1   0     2296.15     2912.54    201.87 o 
  17   1   0     1230.33     1117.24     85.20 o 
  19   1   0      511.71      380.68    183.33 o 
  21   1   0      158.95      147.32     53.63 o 
  23   1   0        0.47      -28.73     44.30 o 
  25   1   0        7.47       81.98     63.85 o 
  27   1   0      308.25      242.61     79.26 o 
  29   1   0      309.42      213.58     83.61 o 
   0   2   0     1039.69      921.72     49.56 o 
   2   2   0     5881.95     5807.83     90.78 o 
   4   2   0    10872.59    11160.26    206.03 o 
   6   2   0    11750.21    13338.26    343.89 o 
   8   2   0     1159.84     1147.21     54.44 o 
  10   2   0     1188.94     1184.53     31.02 o 
  12   2   0     1292.03     1194.77     52.93 o 
  14   2   0      630.88      687.08     61.42 o 
  16   2   0      217.92      231.62     37.35 o 
  18   2   0       84.74       14.93     39.98 o 
  20   2   0        9.48       -8.13     69.10 o 
  22   2   0      334.68      387.35     75.55 o 
  24   2   0        7.20       47.57     56.80 o 
  26   2   0      931.46     1220.13    187.77 o 
  28   2   0      363.40      440.71    139.28 o 
   1   3   0    61187.66    58461.46    642.82 o 
   3   3   0     3896.54     3480.05     67.91 o 
   5   3   0    24204.77    23023.14    313.65 o 
   7   3   0     8042.31     7237.74    165.26 o 
   9   3   0      126.84      153.56     30.59 o 
  11   3   0     1177.13     1236.83     68.89 o 
  13   3   0     4583.29     4254.55    111.03 o 
  15   3   0     3380.79     3029.86     97.83 o 
  17   3   0      438.01      280.59     61.24 o 
  19   3   0        0.40      -24.84     28.68 o 
  21   3   0      559.73      603.03     64.23 o 
  23   3   0     4659.49     4965.57    202.56 o 
  25   3   0     1998.30     2026.39    159.52 o 
  27   3   0      284.26      254.61     88.98 o 
   0   4   0    44100.27    50575.53   1353.47 o 
   2   4   0     9800.62    11277.93    358.73 o 
   4   4   0     2044.58     2034.38     53.21 o 
   6   4   0      199.34      250.21     25.97 o 
   8   4   0    11912.14    12497.15    332.10 o 
  10   4   0     4588.43     4646.47    139.31 o 
  12   4   0     2904.19     2907.47    208.45 o 
  14   4   0     2654.71     2936.45    131.50 o 
  16   4   0       12.62        8.53     35.82 o 
  18   4   0     2114.06     2022.36    101.67 o 
  20   4   0      579.68      597.17     65.01 o 
  22   4   0       26.51       92.42     42.36 o 
  24   4   0       73.61       -1.91     54.70 o 
  26   4   0      104.70      130.36     64.23 o 
  28   4   0       12.79       47.48     60.15 o 
   1   5   0       29.54       45.37     20.61 o 
   3   5   0      382.29      582.45     67.17 o 
   5   5   0      309.39      447.82     32.71 o 
   7   5   0        2.51        7.72     12.20 o 
   9   5   0      322.57      432.79     52.89 o 
  11   5   0     1720.67     1726.47     89.81 o 
  13   5   0       64.84       47.04     31.17 o 
  15   5   0      422.38      401.25     48.92 o 
  17   5   0      127.67      119.09     37.46 o 
  19   5   0        5.50      -27.51     27.51 o 
  21   5   0       43.01       16.66     36.69 o 
  23   5   0       89.38       73.40     44.16 o 
  25   5   0        0.20       56.65     66.40 o 
  27   5   0      157.52      132.54     77.68 o 
   0   6   0     3303.91     3071.56     95.20 o 
   2   6   0      329.01      381.01     28.73 o 
   4   6   0     3075.14     3612.91     87.44 o 
   6   6   0     2843.40     2467.01     70.67 o 
   8   6   0     2217.31     2227.84     65.85 o 
  10   6   0     3754.38     3258.18    127.08 o 
  12   6   0    14675.06    14384.72    328.21 o 
  14   6   0     2888.08     2525.48    120.92 o 
  16   6   0     2044.62     2060.30     90.79 o 
  18   6   0       94.62       62.21     34.21 o 
  20   6   0      338.51      261.21     53.20 o 
  22   6   0        0.42      -34.47     34.47 o 
  24   6   0       37.78        0.90     43.51 o 
  26   6   0     1381.77     1130.95    200.61 o 
   1   7   0     2781.88     2998.74     71.59 o 
   3   7   0     1635.08     1692.45     53.62 o 
   5   7   0     1902.62     2006.95     91.81 o 
   7   7   0    12110.38    11989.05    209.34 o 
   9   7   0     1130.02     1148.34     90.89 o 
  11   7   0      664.79      681.97     75.96 o 
  13   7   0       45.71       52.06     80.66 o 
  15   7   0       29.32        1.24     40.92 o 
  17   7   0     1266.37     1381.44     91.89 o 
  19   7   0      520.92      484.94     62.89 o 
  21   7   0       61.86      -18.24     46.88 o 
  23   7   0      591.49      609.83     98.26 o 
  25   7   0      149.87      237.63     78.57 o 
   0   8   0     4153.32     4028.24    162.80 o 
   2   8   0      916.12     1020.48     49.16 o 
   4   8   0       44.91       23.86     21.49 o 
   6   8   0      978.48      832.57     60.17 o 
   8   8   0      981.85     1114.20     92.77 o 
  10   8   0      331.77      282.96     57.40 o 
  12   8   0     3708.16     4231.13    675.09 o 
  14   8   0     5231.05     5885.93    207.19 o 
  16   8   0      208.38      173.70     59.61 o 
  18   8   0        5.60      -17.06     46.11 o 
  20   8   0        3.47      -44.20     47.19 o 
  22   8   0      152.76      181.18     72.96 o 
  24   8   0       37.58       -9.13     57.71 o 
   1   9   0     1176.27     1151.13     57.93 o 
   3   9   0        2.80       40.64     22.01 o 
   5   9   0    14716.36    14550.04    259.13 o 
   7   9   0     2188.13     2345.95    116.88 o 
   9   9   0       74.48       48.31     48.53 o 
  11   9   0      851.68     1005.09    100.79 o 
  13   9   0      242.14      145.61     53.35 o 
  15   9   0      421.70      364.93     75.77 o 
  17   9   0     1167.61     1254.28    125.17 o 
  19   9   0     2225.97     2181.03    153.63 o 
  21   9   0     1027.84     1038.95    125.06 o 
  23   9   0       22.42      -54.71     54.71 o 
   0  10   0     8021.55     8476.31    220.80 o 
   2  10   0     4775.25     4461.47    105.93 o 
   4  10   0       19.42       -6.68     25.39 o 
   6  10   0      890.70     1037.89    201.86 o 
   8  10   0      129.65       89.47     67.32 o 
  10  10   0       79.63       54.96     41.27 o 
  12  10   0     2751.09     2818.34    160.85 o 
  14  10   0     1970.09     1953.03    165.53 o 
  16  10   0      316.44      341.43     77.07 o 
  18  10   0       44.43       51.95     58.31 o 
  20  10   0      881.38      979.95    124.15 o 
  22  10   0      268.93      285.47     87.78 o 
   1  11   0      206.35       67.97     39.01 o 
   3  11   0      213.88      308.52     87.47 o 
   5  11   0      349.27      131.38     69.53 o 
   7  11   0      345.69      453.17     73.25 o 
   9  11   0       91.64       91.41     52.43 o 
  11  11   0       40.22       21.84     57.68 o 
  13  11   0       16.95       62.96     52.31 o 
  15  11   0      302.08      442.03     87.45 o 
  17  11   0      227.48      274.13     80.08 o 
  19  11   0       67.43       12.59     63.89 o 
   0  12   0      218.61      244.36     81.27 o 
   2  12   0      556.46      713.98     84.80 o 
   4  12   0      258.45      171.67     79.36 o 
   6  12   0      338.74      333.01     97.89 o 
   8  12   0       30.91      -12.05     62.02 o 
  10  12   0     1324.67     1833.15    148.84 o 
  12  12   0     1876.80     1917.01    155.90 o 
  14  12   0      388.63      524.21     93.46 o 
  16  12   0       19.28        4.20     56.56 o 
  18  12   0      316.36       70.59    106.44 o 
   1  13   0      101.13      149.37     55.57 o 
   3  13   0     2361.52     1923.57    175.97 o 
   5  13   0     1730.92     1825.21    214.55 o 
   7  13   0      214.32      194.72     91.46 o 
   9  13   0      944.91      929.45    163.45 o 
  11  13   0      111.97      117.16     86.28 o 
  13  13   0      428.11      666.27    154.01 o 
  15  13   0      396.47      260.72     80.76 o 
   0  14   0      395.79      274.57    105.50 o 
   2  14   0      154.03       61.81     79.71 o 
   4  14   0        3.27      -52.98     65.98 o 
   6  14   0       45.11      142.13     90.67 o 
   8  14   0       36.19      -65.34     65.34 o 
  10  14   0      116.76      218.77    109.84 o 
  12  14   0       99.73      -45.94     76.49 o 
   1  15   0      379.11      289.49    113.00 o 
   3  15   0       21.48        1.09     69.69 o 
   5  15   0      515.39      405.73    125.25 o 
   7  15   0       13.22      -70.60     70.60 o 
   1   1   1       71.03       32.56      4.66 o 
   2   1   1     2606.48     2600.12     35.20 o 
   3   1   1     2133.01     2221.24     48.22 o 
   4   1   1     5528.19     6017.21    157.21 o 
   5   1   1    19276.49    20125.14    388.17 o 
   6   1   1     6533.65     6862.61     70.54 o 
   7   1   1        0.64        1.49      5.98 o 
   8   1   1     3515.11     3501.28     47.99 o 
   9   1   1     2128.53     2232.78     47.60 o 
  10   1   1       96.57       95.36     10.91 o 
  11   1   1       97.13       94.11     11.07 o 
  12   1   1      161.09      160.35     13.74 o 
  13   1   1     3454.54     3374.15     54.36 o 
  14   1   1       26.29       40.88     11.11 o 
  15   1   1     6295.56     6474.42     85.20 o 
  16   1   1      289.10      306.85     27.44 o 
  17   1   1      390.70      490.45     35.61 o 
  18   1   1      868.85      892.75     44.17 o 
  19   1   1      999.02      936.55     64.62 o 
  20   1   1       65.73       67.39     26.95 o 
  21   1   1      812.34      878.43     78.78 o 
  22   1   1       74.41       49.33     24.90 o 
  23   1   1       27.34       25.15     28.50 o 
  24   1   1       91.11       57.64     37.70 o 
  25   1   1      186.55      131.22     45.51 o 
  26   1   1      712.15      860.02     80.89 o 
  27   1   1      284.61      303.46     61.59 o 
  28   1   1       64.93       32.22     48.12 o 
  29   1   1      519.45      413.23     68.45 o 
   0   2   1       33.38       23.09      7.41 o 
   1   2   1     1107.48      961.07     17.94 o 
   2   2   1     8221.04     8700.66     82.85 o 
   3   2   1    37116.91    36758.75    364.64 o 
   4   2   1    28917.27    29423.79    300.17 o 
   5   2   1      210.72      311.13     18.01 o 
   6   2   1    16630.74    18089.83    425.12 o 
   7   2   1      155.47      201.59     19.53 o 
   8   2   1       39.22       18.05     11.41 o 
   9   2   1     4940.62     4684.00     65.02 o 
  10   2   1      318.47      272.39     21.48 o 
  11   2   1     3992.89     3939.58     57.56 o 
  12   2   1     4805.09     4779.55     66.66 o 
  13   2   1      173.64      145.18     13.27 o 
  14   2   1     2006.79     2023.26     53.39 o 
  15   2   1      504.71      500.39     33.48 o 
  16   2   1      354.36      474.80     34.54 o 
  17   2   1       38.56       24.98     20.46 o 
  18   2   1       12.96        8.49     18.13 o 
  19   2   1      247.72      257.81     30.95 o 
  20   2   1        0.03       -5.68     22.51 o 
  21   2   1      835.71      749.18     64.60 o 
  22   2   1       57.52       98.09     52.04 o 
  23   2   1      955.99      942.00    105.16 o 
  24   2   1        1.92      -23.75     27.09 o 
  25   2   1      197.14      171.22     57.99 o 
  26   2   1       26.46       10.38     39.09 o 
  27   2   1       73.71       91.99     74.54 o 
  28   2   1      310.39      198.03     81.54 o 
   1   3   1      151.81      134.66     10.76 o 
   2   3   1     1263.50     1224.30     22.42 o 
   3   3   1       14.94       19.48     17.58 o 
   4   3   1      494.75      689.60     19.28 o 
   5   3   1      155.58      165.14     21.97 o 
   6   3   1     1881.71     1999.19     56.23 o 
   7   3   1       17.09       17.77      9.42 o 
   8   3   1     5111.15     5165.45    163.20 o 
   9   3   1      114.14      130.79     19.47 o 
  10   3   1      345.42      384.28     27.78 o 
  11   3   1       91.53      114.57     19.11 o 
  12   3   1     2739.58     2733.69     73.46 o 
  13   3   1        1.07      -13.91     13.91 o 
  14   3   1       43.14       17.34     20.06 o 
  15   3   1        0.71      -13.16     15.94 o 
  16   3   1       17.21        1.14     17.86 o 
  17   3   1        6.47      -17.98     17.98 o 
  18   3   1      561.86      643.13     43.01 o 
  19   3   1        0.75      -20.47     20.47 o 
  20   3   1        9.59        3.31     21.30 o 
  21   3   1       22.52       34.37     23.20 o 
  22   3   1        2.45       41.59     32.18 o 
  23   3   1        2.18      -36.64     36.64 o 
  24   3   1        1.84       79.11     41.55 o 
  25   3   1       64.70       88.21     65.12 o 
  26   3   1      171.50      116.60     47.68 o 
  27   3   1        0.10      -39.44     39.44 o 
  28   3   1      395.94      311.91     62.12 o 
   0   4   1    46318.99    49575.91   1176.71 o 
   1   4   1       16.71       30.68     11.00 o 
   2   4   1     8561.38     9332.23    153.13 o 
   3   4   1        2.88       -1.40      7.14 o 
   4   4   1     6135.15     5938.12     77.59 o 
   5   4   1      416.96      417.03     18.75 o 
   6   4   1      275.18      260.79     16.01 o 
   7   4   1      523.27      562.82     26.58 o 
   8   4   1    12857.12    13331.58    163.99 o 
   9   4   1     2383.96     2313.42    116.45 o 
  10   4   1     8566.72     9043.21    151.67 o 
  11   4   1        9.19        8.32     17.16 o 
  12   4   1     5333.81     5340.86     99.22 o 
  13   4   1      185.68      199.42     26.61 o 
  14   4   1     4538.46     4973.55    160.14 o 
  15   4   1      202.73      261.77     39.19 o 
  16   4   1        8.28      -10.89     19.37 o 
  17   4   1       33.89        2.82     31.24 o 
  18   4   1      181.70      191.01     29.77 o 
  19   4   1      130.25       85.27     28.33 o 
  20   4   1      593.89      593.04     45.59 o 
  21   4   1      332.21      326.58     36.91 o 
  22   4   1      604.50      628.23     48.92 o 
  23   4   1      216.26      212.55     46.45 o 
  24   4   1       53.67       91.30     65.85 o 
  25   4   1        0.06       12.87     48.79 o 
  26   4   1      138.30      161.68     63.56 o 
  27   4   1      217.55      217.26     77.86 o 
  28   4   1       36.88       69.01     54.50 o 
   1   5   1       17.63        0.25      7.67 o 
   2   5   1      483.29      572.38     24.31 o 
   3   5   1     1401.35     1586.91     31.12 o 
   4   5   1     1981.70     1795.53     42.02 o 
   5   5   1     1789.32     1821.46     39.21 o 
   6   5   1      305.58      306.75     27.76 o 
   7   5   1      139.23      198.97     16.42 o 
   8   5   1       31.79       25.06     13.87 o 
   9   5   1     3035.40     3326.21    117.04 o 
  10   5   1     1017.70      999.95     51.96 o 
  11   5   1     4893.60     4974.62    147.35 o 
  12   5   1     2072.39     2114.01     72.32 o 
  13   5   1      154.32      141.33     34.65 o 
  14   5   1     2072.21     2043.50     73.17 o 
  15   5   1      204.70      253.11     33.33 o 
  16   5   1       72.48       90.26     23.89 o 
  17   5   1        0.45       18.21     21.62 o 
  18   5   1       46.55       35.97     22.15 o 
  19   5   1      104.03       90.80     32.95 o 
  20   5   1      502.41      535.33     45.08 o 
  21   5   1     1314.92     1322.85     67.39 o 
  22   5   1      422.65      350.00     41.96 o 
  23   5   1      211.75      212.51     39.59 o 
  24   5   1      360.18      362.70     57.33 o 
  25   5   1        2.09       11.53     48.51 o 
  26   5   1      192.81      255.45     54.75 o 
  27   5   1       42.48      141.45     74.85 o 
   0   6   1       11.26       61.49     16.32 o 
   1   6   1       60.54       -1.92      9.10 o 
   2   6   1       99.73      119.53     14.16 o 
   3   6   1     2674.96     2821.17     45.56 o 
   4   6   1      171.98      192.52     18.31 o 
   5   6   1      733.41      629.00     27.77 o 
   6   6   1       17.72       16.78     20.18 o 
   7   6   1     2222.27     2216.67     47.51 o 
   8   6   1      272.59      297.51     21.39 o 
   9   6   1    14467.45    14545.57    258.59 o 
  10   6   1      590.00      768.00     62.44 o 
  11   6   1    10173.55    10257.38    180.65 o 
  12   6   1      125.37      103.74     28.67 o 
  13   6   1      242.21      221.07     34.77 o 
  14   6   1       48.85       50.24     26.39 o 
  15   6   1      290.09      235.74     34.37 o 
  16   6   1        6.36      -22.47     22.47 o 
  17   6   1       84.11       80.06     24.73 o 
  18   6   1      234.45      271.75     40.70 o 
  19   6   1     1874.35     2163.03     77.64 o 
  20   6   1       53.56       51.47     27.43 o 
  21   6   1     1665.11     1668.65     74.65 o 
  22   6   1       69.42       79.10     50.64 o 
  23   6   1      348.81      314.26     46.08 o 
  24   6   1      192.77      167.07     42.73 o 
  25   6   1        2.33       80.50     55.73 o 
  26   6   1       56.08      -18.17     62.71 o 
   1   7   1     2323.76     2683.77     47.34 o 
   2   7   1        6.52       15.49     10.47 o 
   3   7   1       54.15       21.40     13.26 o 
   4   7   1       72.38       73.67     14.30 o 
   5   7   1      438.31      440.32     30.13 o 
   6   7   1        9.28       47.60     15.66 o 
   7   7   1     9140.72     9516.25    125.26 o 
   8   7   1     1408.53     1233.87     41.63 o 
   9   7   1      352.52      387.01     38.62 o 
  10   7   1       41.59       52.80     19.74 o 
  11   7   1      145.52      112.20     29.95 o 
  12   7   1        1.95       11.06     28.95 o 
  13   7   1      802.12      862.14     62.86 o 
  14   7   1       27.59        9.94     26.50 o 
  15   7   1        5.23       11.73     32.23 o 
  16   7   1        6.73        5.86     23.86 o 
  17   7   1      420.26      393.77     45.11 o 
  18   7   1       33.59       52.27     24.93 o 
  19   7   1       90.46      103.00     37.12 o 
  20   7   1      185.56      198.96     50.42 o 
  21   7   1       54.76       34.01     31.61 o 
  22   7   1      257.04      320.66     78.40 o 
  23   7   1       78.22        1.10     38.79 o 
  24   7   1      266.84      168.05     54.30 o 
  25   7   1       89.41      125.09     52.57 o 
  26   7   1       23.16       44.66     72.33 o 
   0   8   1     1280.66     1547.49     85.60 o 
   1   8   1     1876.67     1993.37     53.37 o 
   2   8   1     3366.27     3441.02     62.55 o 
   3   8   1     2011.97     2225.28     47.03 o 
   4   8   1        9.31        9.47     12.85 o 
   5   8   1      189.05      118.28     19.65 o 
   6   8   1     5983.54     6048.33     97.07 o 
   7   8   1      606.56      555.29     35.99 o 
   8   8   1      857.14      947.63     61.26 o 
   9   8   1     2313.04     2263.95     81.59 o 
  10   8   1       23.46       39.30     25.72 o 
  11   8   1      397.66      390.88     45.13 o 
  12   8   1     6676.69     6916.37    154.58 o 
  13   8   1      245.99      236.08     40.49 o 
  14   8   1     4943.97     4786.75    155.95 o 
  15   8   1       56.88       53.87     33.68 o 
  16   8   1       96.13       84.68     41.16 o 
  17   8   1      581.62      722.61     67.34 o 
  18   8   1      231.88      196.52     44.55 o 
  19   8   1      271.00      194.67     47.08 o 
  20   8   1       23.22       -5.57     35.16 o 
  21   8   1       74.67       34.23     37.41 o 
  22   8   1      431.86      385.13     61.26 o 
  23   8   1      208.21      265.81     57.27 o 
  24   8   1        7.76      -27.73     40.78 o 
  25   8   1       28.72        9.29     45.30 o 
   1   9   1       27.41       54.98     20.41 o 
   2   9   1     3257.11     3087.90     58.13 o 
   3   9   1       60.10       92.39     17.94 o 
   4   9   1    13985.83    14435.74    167.11 o 
   5   9   1      452.13      561.29     42.47 o 
   6   9   1     4805.62     4757.15     88.95 o 
   7   9   1       27.60       21.74     25.36 o 
   8   9   1      107.40      158.30     34.42 o 
   9   9   1       61.16       18.31     24.47 o 
  10   9   1      116.68      130.70     31.67 o 
  11   9   1        9.16       -6.74     27.27 o 
  12   9   1     2279.87     2383.25     92.04 o 
  13   9   1      213.87      151.96     37.10 o 
  14   9   1     6345.00     6378.13    159.01 o 
  15   9   1       79.97      111.96     37.61 o 
  16   9   1     3192.31     3258.76    114.97 o 
  17   9   1      314.22      362.84     55.65 o 
  18   9   1     1371.28     1441.91     97.04 o 
  19   9   1      187.79      206.35     50.62 o 
  20   9   1        3.47       16.58     39.63 o 
  21   9   1       10.24      -42.96     42.96 o 
  22   9   1      323.65      423.06     64.05 o 
  23   9   1        0.58      -41.38     41.38 o 
   0  10   1     2833.19     2843.82     84.59 o 
   1  10   1     5469.51     5166.05     88.07 o 
   2  10   1     1598.40     1529.63     54.23 o 
   3  10   1      468.06      466.97     35.60 o 
   4  10   1       13.15       -1.02     18.63 o 
   5  10   1      225.45      247.04     28.40 o 
   6  10   1      220.90      262.68     39.13 o 
   7  10   1       24.67      101.64     58.95 o 
   8  10   1      231.95      166.02     35.56 o 
   9  10   1      484.89      586.50     86.90 o 
  10  10   1       82.58       65.98     30.82 o 
  11  10   1     1636.87     1746.41     90.71 o 
  12  10   1      650.33      763.64     68.31 o 
  13  10   1       49.87       62.59     33.86 o 
  14  10   1      366.48      323.08     52.51 o 
  15  10   1        1.43       -9.25     31.65 o 
  16  10   1      227.01      294.53     51.90 o 
  17  10   1      175.11      158.91     47.80 o 
  18  10   1       15.49       29.65     40.84 o 
  19  10   1      667.72      652.10     98.65 o 
  20  10   1      590.26      712.56     78.07 o 
  21  10   1      104.06       28.33     43.22 o 
  22  10   1       16.05      -24.92     43.15 o 
   1  11   1      834.28      945.24     56.22 o 
   2  11   1      579.40      641.29     51.41 o 
   3  11   1      724.05      800.88     52.92 o 
   4  11   1       23.29       10.50     21.40 o 
   5  11   1        5.55      -12.00     26.36 o 
   6  11   1        3.15       48.74     34.06 o 
   7  11   1      391.38      453.48     51.55 o 
   8  11   1      106.93       89.49     32.16 o 
   9  11   1      171.36      153.03     41.40 o 
  10  11   1      148.02      147.82     40.59 o 
  11  11   1       55.44       15.04     30.27 o 
  12  11   1       33.45       29.44     46.14 o 
  13  11   1      120.90      107.82     38.94 o 
  14  11   1       64.19       13.03     37.39 o 
  15  11   1      413.62      400.98     73.60 o 
  16  11   1      211.07      270.20     58.38 o 
  17  11   1      310.82      269.46     56.74 o 
  18  11   1        0.00       38.90     42.05 o 
  19  11   1        2.67      -41.07     41.07 o 
  20  11   1      257.41      302.49     63.11 o 
   0  12   1       62.09        6.06     46.11 o 
   1  12   1      290.52      364.76     48.74 o 
   2  12   1        0.06       -6.53     28.73 o 
   3  12   1      329.92      342.00     45.43 o 
   4  12   1        1.47      -30.99     30.99 o 
   5  12   1       14.99      -36.15     38.16 o 
   6  12   1        0.01      -26.33     33.27 o 
   7  12   1     2808.47     2806.43    211.26 o 
   8  12   1      166.41      182.53     48.41 o 
   9  12   1     4407.55     4444.22    157.62 o 
  10  12   1       96.92      110.49     45.63 o 
  11  12   1     1474.50     1809.22    105.42 o 
  12  12   1        3.98       46.57     36.93 o 
  13  12   1      104.15       72.53     40.39 o 
  14  12   1       32.00       29.35     43.95 o 
  15  12   1      410.11      404.08     64.10 o 
  16  12   1        0.82       20.02     41.76 o 
  17  12   1     1098.14     1294.48    102.49 o 
  18  12   1      110.89      133.60     69.48 o 
   1  13   1      107.54      138.28     38.07 o 
   2  13   1      734.93      926.10     71.65 o 
   3  13   1     1271.86     1344.96    256.34 o 
   4  13   1      629.07      695.89     94.85 o 
   5  13   1     1317.34     1279.04    126.51 o 
   6  13   1      755.80      780.26    139.27 o 
   7  13   1      210.06      148.89     63.15 o 
   8  13   1      508.36      456.64     86.49 o 
   9  13   1      399.28      292.62    175.47 o 
  10  13   1        6.80      -40.76     46.10 o 
  11  13   1      235.39      162.98     67.50 o 
  12  13   1     1591.89     1892.73    159.62 o 
  13  13   1      125.64       97.33     54.37 o 
  14  13   1      972.54     1113.11    110.36 o 
  15  13   1      154.69       46.16     60.66 o 
  16  13   1      136.03      121.96     62.72 o 
   0  14   1     1148.54     1109.24    155.16 o 
   1  14   1        4.31      -26.19     48.37 o 
   2  14   1      425.51      406.65     83.71 o 
   3  14   1       96.08       17.68     51.06 o 
   4  14   1       16.78      -37.96     46.20 o 
   5  14   1       47.33        7.65     50.31 o 
   6  14   1       23.37       -2.48     48.72 o 
   7  14   1       15.50       -5.72     54.96 o 
   8  14   1        9.19      -19.44     50.76 o 
   9  14   1        3.93      -11.49     50.19 o 
  10  14   1      312.12      377.36     89.92 o 
  11  14   1        0.98      -47.76     47.76 o 
  12  14   1      575.96      599.30    107.11 o 
  13  14   1        0.12      -57.49     57.49 o 
   1  15   1       53.89       41.39     60.47 o 
   2  15   1      185.07      132.75     69.25 o 
   3  15   1       14.24       41.40     57.19 o 
   4  15   1      190.94      218.66     95.32 o 
   5  15   1       20.26       -7.20     65.96 o 
   6  15   1     1256.49     1276.17    144.00 o 
   7  15   1       15.89      -51.26     51.26 o 
   8  15   1      739.81      676.71    281.23 o 
   1   0   2     1107.84     1077.77     43.20 o 
   2   0   2    16861.36    16721.58    217.98 o 
   3   0   2     1218.98     1205.38     28.51 o 
   4   0   2    15986.25    15490.01    208.58 o 
   5   0   2     2362.70     2337.27     48.74 o 
   6   0   2    97551.15    98372.87   1228.97 o 
   7   0   2     5448.52     5469.42     83.45 o 
   8   0   2     5593.49     5559.07     87.94 o 
   9   0   2        0.13       -3.60      9.48 o 
  10   0   2      432.79      315.12     23.26 o 
  11   0   2      274.00      241.21     21.09 o 
  12   0   2     4914.75     5178.54    103.11 o 
  13   0   2      471.64      526.20     39.49 o 
  14   0   2        8.12       -5.49     10.81 o 
  15   0   2      347.87      312.74     31.40 o 
  16   0   2        1.25       18.64     16.94 o 
  17   0   2      380.28      445.69     92.42 o 
  18   0   2     2659.88     2226.92    273.52 o 
  19   0   2      137.96       83.95     50.09 o 
  20   0   2     1174.33     1399.28    264.59 o 
  21   0   2        2.88       37.00     46.78 o 
  22   0   2      302.14      355.01    102.07 o 
  23   0   2      179.10      134.04     58.80 o 
  24   0   2     1388.78     1554.19    136.67 o 
  25   0   2      277.16      282.91     77.55 o 
  26   0   2      747.10      636.56    189.31 o 
  27   0   2      561.07      528.71    107.81 o 
  28   0   2       15.19      -30.56     63.33 o 
  29   0   2        0.07       20.98     88.94 o 
   1   1   2     5879.30     5670.83     65.88 o 
   2   1   2     7832.84     7727.31     78.30 o 
   3   1   2     8783.03     8971.35     89.75 o 
   4   1   2     6817.05     7003.87    124.54 o 
   5   1   2      625.53      609.57     23.01 o 
   6   1   2    43080.17    44289.39    401.76 o 
   7   1   2     4164.73     4012.13     52.55 o 
   8   1   2       20.58       51.41     11.76 o 
   9   1   2       89.27       57.30     10.88 o 
  10   1   2        2.66       12.00      7.51 o 
  11   1   2      186.67      159.24     13.14 o 
  12   1   2     1699.57     1650.83     41.02 o 
  13   1   2       24.12        7.91     11.33 o 
  14   1   2      562.62      554.40     24.71 o 
  15   1   2      532.80      499.04     28.47 o 
  16   1   2     1610.81     1710.97     50.35 o 
  17   1   2      535.89      548.29     36.36 o 
  18   1   2        0.09       18.94     23.07 o 
  19   1   2      284.14      207.33     38.71 o 
  20   1   2      529.70      551.83     58.07 o 
  21   1   2      317.63      271.15     45.87 o 
  22   1   2      381.06      336.93     51.28 o 
  23   1   2      371.46      293.31     51.33 o 
  24   1   2      232.84      319.50     50.02 o 
  25   1   2     1605.75     1547.39    114.55 o 
  26   1   2      651.08      749.19     88.75 o 
  27   1   2       85.78       95.18     55.92 o 
  28   1   2      203.84      320.00     92.34 o 
  29   1   2       36.95       -3.01     53.97 o 
   0   2   2     3241.31     3000.78     56.89 o 
   1   2   2    18851.68    17830.32    157.07 o 
   2   2   2    11233.35    11505.34    106.98 o 
   3   2   2    91058.28    91874.25    892.45 o 
   4   2   2     7922.99     8051.53     94.63 o 
   5   2   2     5700.63     5482.85     67.89 o 
   6   2   2     1823.66     1795.14     36.90 o 
   7   2   2     3508.03     3466.84     51.91 o 
   8   2   2      100.83       86.15     11.73 o 
   9   2   2     4045.59     3545.35     55.64 o 
  10   2   2      158.12      103.04     13.19 o 
  11   2   2    21743.54    22120.24    228.54 o 
  12   2   2      424.65      418.84     22.41 o 
  13   2   2     3269.96     3233.38     55.36 o 
  14   2   2      743.39      759.37     30.03 o 
  15   2   2      103.15       81.36     20.77 o 
  16   2   2       85.43       42.22     19.43 o 
  17   2   2       64.26       23.02     17.29 o 
  18   2   2      288.09      230.75     47.37 o 
  19   2   2        1.52        4.04     15.55 o 
  20   2   2     1107.91     1219.31     67.60 o 
  21   2   2     1703.61     1628.37     98.35 o 
  22   2   2      486.53      502.39     65.43 o 
  23   2   2     1272.00     1252.79    116.82 o 
  24   2   2      172.26      175.96     48.11 o 
  25   2   2      423.75      443.48     61.71 o 
  26   2   2      102.90       11.52     42.61 o 
  27   2   2       52.17      -19.80     47.78 o 
  28   2   2       13.31        4.22     46.58 o 
   1   3   2    13033.01    12785.32    112.36 o 
   2   3   2      984.92     1069.87     27.25 o 
   3   3   2     1870.62     2176.27     34.11 o 
   4   3   2      825.36      930.46     24.43 o 
   5   3   2     8757.84     8903.25     99.29 o 
   6   3   2      918.51      878.32     21.59 o 
   7   3   2     7785.25     8059.73    107.07 o 
   8   3   2      386.24      436.98     25.12 o 
   9   3   2      492.82      520.21     22.08 o 
  10   3   2      108.05      116.13     22.67 o 
  11   3   2     4096.63     4197.93    107.76 o 
  12   3   2      207.30      173.16     22.97 o 
  13   3   2     2414.66     2469.56    104.75 o 
  14   3   2        0.92       16.35     16.54 o 
  15   3   2     1054.98     1039.61     71.01 o 
  16   3   2      109.81       94.95     26.20 o 
  17   3   2     7063.42     6912.49    115.99 o 
  18   3   2     1528.96     1551.76     57.15 o 
  19   3   2      226.75      294.30     33.33 o 
  20   3   2        4.40       -5.00     24.61 o 
  21   3   2        2.04       -8.35     23.32 o 
  22   3   2       28.07       23.22     31.82 o 
  23   3   2      342.52      367.38     73.67 o 
  24   3   2       71.75      144.05     43.33 o 
  25   3   2      281.45      236.80     49.74 o 
  26   3   2       80.21       24.05     53.71 o 
  27   3   2       46.28       47.48     51.04 o 
  28   3   2        0.28      123.51     57.87 o 
   0   4   2     4265.94     4835.70    238.06 o 
   1   4   2      377.83      448.68     17.47 o 
   2   4   2        0.39        1.56      9.80 o 
   3   4   2      418.00      482.58     20.48 o 
   4   4   2     3459.97     3580.41     53.88 o 
   5   4   2      480.07      445.72     19.81 o 
   6   4   2     1073.77     1045.91     29.93 o 
   7   4   2      448.02      466.21     22.62 o 
   8   4   2      566.12      566.03     30.05 o 
   9   4   2     6050.78     5900.76     90.44 o 
  10   4   2      486.25      506.70     24.75 o 
  11   4   2      331.13      332.90     29.47 o 
  12   4   2      188.92      154.23     24.92 o 
  13   4   2     1307.78     1454.31     65.83 o 
  14   4   2      484.53      586.97     54.20 o 
  15   4   2     1480.03     1601.15     58.88 o 
  16   4   2     1876.17     1932.06     59.58 o 
  17   4   2     2288.56     2354.10     66.63 o 
  18   4   2     1430.20     1385.50     59.38 o 
  19   4   2      102.41       84.29     26.35 o 
  20   4   2      590.02      627.09     47.07 o 
  21   4   2       85.65       44.09     29.13 o 
  22   4   2       79.34       50.82     27.24 o 
  23   4   2      115.44       97.69     41.71 o 
  24   4   2       36.06      127.92     42.74 o 
  25   4   2      266.59      310.32     55.10 o 
  26   4   2      405.03      391.30     59.53 o 
  27   4   2      441.92      332.28     60.00 o 
  28   4   2      160.09      170.60     62.56 o 
   1   5   2     1391.31     1427.71     36.82 o 
   2   5   2     7973.73     9130.79     93.73 o 
   3   5   2      744.82      906.23     26.51 o 
   4   5   2     7649.90     6990.22     90.87 o 
   5   5   2       47.28       69.08     11.87 o 
   6   5   2     1963.08     1838.04     39.49 o 
   7   5   2      700.88      715.52     34.68 o 
   8   5   2       24.82       12.96     10.66 o 
   9   5   2     1306.90     1388.17     44.92 o 
  10   5   2      948.40     1013.90     38.83 o 
  11   5   2     1621.77     1774.87     65.13 o 
  12   5   2     6578.42     6723.84    118.35 o 
  13   5   2     1242.12     1132.94     54.64 o 
  14   5   2     5852.72     6155.24    151.01 o 
  15   5   2        0.45      -18.75     18.82 o 
  16   5   2     1170.63     1203.58     74.51 o 
  17   5   2        1.30      -19.12     19.12 o 
  18   5   2      205.10      191.79     29.70 o 
  19   5   2      221.45      217.81     32.50 o 
  20   5   2     1108.69     1110.43     60.32 o 
  21   5   2      890.95      921.55     57.45 o 
  22   5   2      935.20      980.95     60.64 o 
  23   5   2       46.09       67.28     30.65 o 
  24   5   2     1173.87     1088.79     83.56 o 
  25   5   2      199.86      178.95     48.26 o 
  26   5   2     2150.39     2348.82    139.26 o 
  27   5   2       54.59       81.91     87.18 o 
   0   6   2    11880.76    12388.76    174.03 o 
   1   6   2      687.10      748.44     25.60 o 
   2   6   2     2178.42     2191.52     39.74 o 
   3   6   2      567.36      581.33     24.28 o 
   4   6   2     1690.13     1689.67     38.33 o 
   5   6   2       78.39      130.05     16.06 o 
   6   6   2      125.13      131.55     21.81 o 
   7   6   2       66.49       55.12     13.15 o 
   8   6   2       26.49       60.91     13.94 o 
   9   6   2      666.43      822.96     71.45 o 
  10   6   2        1.52        9.37     26.28 o 
  11   6   2       70.65      104.68     32.03 o 
  12   6   2      759.35      816.87     57.28 o 
  13   6   2       16.94       -2.55     18.47 o 
  14   6   2        2.65      -18.77     18.77 o 
  15   6   2       16.75       11.05     21.18 o 
  16   6   2      754.55      808.24     53.73 o 
  17   6   2       39.73       18.18     23.70 o 
  18   6   2     2455.33     2539.45     97.34 o 
  19   6   2       50.64       45.90     26.92 o 
  20   6   2      182.25      192.08     36.79 o 
  21   6   2       63.38       81.37     30.73 o 
  22   6   2      600.82      601.51     56.58 o 
  23   6   2       87.01       91.97     37.47 o 
  24   6   2      126.69       66.22     37.86 o 
  25   6   2        0.12      -10.35     63.82 o 
  26   6   2       19.43      -50.20     50.20 o 
   1   7   2      363.29      417.19     22.52 o 
   2   7   2      496.71      462.16     25.25 o 
   3   7   2     1724.58     1708.91     39.65 o 
   4   7   2       16.38       11.55     12.12 o 
   5   7   2     2800.69     2804.25     58.34 o 
   6   7   2      962.51     1105.32     37.89 o 
   7   7   2     1542.74     1516.45     59.77 o 
   8   7   2     5154.34     5106.55    124.18 o 
   9   7   2      267.90      314.56     56.97 o 
  10   7   2      316.45      329.08     38.36 o 
  11   7   2      253.18      270.15     37.80 o 
  12   7   2     1556.47     1455.95     70.95 o 
  13   7   2     2661.70     2656.76     91.13 o 
  14   7   2       98.39       85.73     27.75 o 
  15   7   2     2029.87     1971.64     70.78 o 
  16   7   2      150.09      105.91     29.13 o 
  17   7   2      893.77      898.59     70.45 o 
  18   7   2      118.55      108.90     32.39 o 
  19   7   2      546.21      627.68     58.08 o 
  20   7   2       89.06       76.39     33.19 o 
  21   7   2       58.96       18.23     31.38 o 
  22   7   2      313.14      301.15     47.74 o 
  23   7   2        0.35       10.21     35.50 o 
  24   7   2      441.84      456.40    115.16 o 
  25   7   2       56.14       53.79     55.57 o 
  26   7   2       60.46       92.27     74.81 o 
   0   8   2        2.30       57.27     24.65 o 
   1   8   2     5322.84     5221.23     74.07 o 
   2   8   2      528.37      578.29     28.72 o 
   3   8   2     8930.68     8953.58    105.77 o 
   4   8   2     1246.79     1275.94     39.31 o 
   5   8   2     6654.80     6803.99    104.49 o 
   6   8   2       10.02      -13.55     13.55 o 
   7   8   2      266.81      177.18     24.24 o 
   8   8   2     1427.20     1377.78     69.06 o 
   9   8   2     9934.95     9627.26    198.34 o 
  10   8   2      708.98      661.21     54.51 o 
  11   8   2      170.89      142.00     34.18 o 
  12   8   2      138.30      176.75     42.98 o 
  13   8   2     1085.08     1128.90     74.22 o 
  14   8   2       14.74       80.12     35.46 o 
  15   8   2      330.50      378.86     50.69 o 
  16   8   2        1.07      -19.05     26.70 o 
  17   8   2     1683.73     1780.47     93.84 o 
  18   8   2       35.27       24.26     43.26 o 
  19   8   2     1685.90     1641.13    117.29 o 
  20   8   2       18.96       79.98     41.33 o 
  21   8   2     1185.44     1133.33     89.35 o 
  22   8   2       55.81        7.83     40.27 o 
  23   8   2     1042.53     1247.66     97.68 o 
  24   8   2        4.58        3.92     41.78 o 
  25   8   2        3.28      -22.45     44.14 o 
   1   9   2       57.39       81.37     16.54 o 
   2   9   2       56.40       45.65     15.80 o 
   3   9   2       79.76      107.22     19.98 o 
   4   9   2      429.66      503.02     37.44 o 
   5   9   2       29.84       28.43     19.43 o 
   6   9   2      598.38      554.25     41.78 o 
   7   9   2      747.55      707.40     56.37 o 
   8   9   2       12.62       49.07     27.76 o 
   9   9   2       11.68       -1.31     22.21 o 
  10   9   2       78.97       83.90     30.25 o 
  11   9   2       19.38       26.95     28.33 o 
  12   9   2        1.49       20.18     27.63 o 
  13   9   2      294.15      311.99     47.99 o 
  14   9   2      256.08      336.88     48.35 o 
  15   9   2       85.68      135.93     39.26 o 
  16   9   2       70.25       59.85     35.53 o 
  17   9   2       15.38        2.68     33.57 o 
  18   9   2       57.98       31.03     36.57 o 
  19   9   2      472.24      498.60     92.03 o 
  20   9   2      124.22      102.12     45.52 o 
  21   9   2      322.81      348.85     62.25 o 
  22   9   2        2.21       -8.49     40.70 o 
  23   9   2      108.29       60.49     47.09 o 
   0  10   2      127.71      326.98     47.00 o 
   1  10   2    14335.49    14161.36    184.83 o 
   2  10   2      148.97      191.13     24.95 o 
   3  10   2     3187.44     2968.86     65.69 o 
   4  10   2      851.28      835.39     44.67 o 
   5  10   2      879.06      962.03     49.09 o 
   6  10   2      338.07      365.02     37.66 o 
   7  10   2      274.28      259.09     39.63 o 
   8  10   2      144.58      139.36     35.58 o 
   9  10   2      636.79      574.71     55.46 o 
  10  10   2       14.06       -9.74     26.82 o 
  11  10   2     1656.13     1775.32    103.57 o 
  12  10   2      100.24      156.42     39.13 o 
  13  10   2      137.41      179.12     41.44 o 
  14  10   2      203.28      165.14     74.98 o 
  15  10   2      123.02      136.29     41.15 o 
  16  10   2        1.21       49.06     46.99 o 
  17  10   2       35.34       65.61     40.65 o 
  18  10   2      227.29      292.13     60.64 o 
  19  10   2      746.48      784.97     81.07 o 
  20  10   2      267.86      381.01     94.21 o 
  21  10   2      361.72      258.14     60.74 o 
  22  10   2        0.04       16.00     46.52 o 
   1  11   2      107.19      104.88     31.71 o 
   2  11   2     2255.47     2288.96     66.38 o 
   3  11   2        7.96      -19.08     19.08 o 
   4  11   2        0.46       53.30     23.94 o 
   5  11   2      538.04      542.44     62.74 o 
   6  11   2        1.40       27.42     31.13 o 
   7  11   2       48.26       33.23     27.39 o 
   8  11   2      245.39      300.41     44.94 o 
   9  11   2       73.94       98.50     34.20 o 
  10  11   2      471.13      627.75     62.43 o 
  11  11   2        2.09       -5.37     27.83 o 
  12  11   2        2.94        5.89     30.43 o 
  13  11   2       64.63       59.67     34.85 o 
  14  11   2       34.20       10.18     34.68 o 
  15  11   2       59.77       22.46     40.30 o 
  16  11   2      382.74      515.72     67.56 o 
  17  11   2       63.23        9.65     51.97 o 
  18  11   2       26.70       28.54     43.86 o 
  19  11   2       64.15      122.37     50.76 o 
  20  11   2      254.05      277.84     60.43 o 
   0  12   2        0.01      -29.94     29.94 o 
   1  12   2       45.25        9.16     29.74 o 
   2  12   2        3.10       18.04     26.46 o 
   3  12   2        0.35      -22.72     22.72 o 
   4  12   2       11.94       -6.38     33.61 o 
   5  12   2       46.27       69.18     39.33 o 
   6  12   2      233.37      264.00     63.38 o 
   7  12   2       35.68      -30.14     30.14 o 
   8  12   2        1.66       13.87     34.51 o 
   9  12   2       91.85      105.25     92.57 o 
  10  12   2       37.38      -37.24     37.24 o 
  11  12   2        5.03      -25.94     37.28 o 
  12  12   2      315.08      422.49     68.52 o 
  13  12   2        8.29      -23.59     35.34 o 
  14  12   2        9.91       43.26     37.79 o 
  15  12   2       35.23       45.49     44.01 o 
  16  12   2      147.38      192.55     55.74 o 
  17  12   2       49.12        3.81     39.86 o 
  18  12   2       48.75       48.06     49.19 o 
   1  13   2       91.03       36.76     30.80 o 
   2  13   2      235.39      291.56     56.17 o 
   3  13   2       21.81       -9.37     40.15 o 
   4  13   2      165.05      171.21     58.56 o 
   5  13   2       65.60       -2.20     44.70 o 
   6  13   2      161.05      290.14     76.42 o 
   7  13   2        8.00       -4.95     45.98 o 
   8  13   2      180.06       42.21     50.25 o 
   9  13   2      136.63       91.73     94.63 o 
  10  13   2      124.78       64.12     46.93 o 
  11  13   2       29.91       -1.56     41.08 o 
  12  13   2     1556.19     1598.07    147.42 o 
  13  13   2      108.61       73.22     51.72 o 
  14  13   2      802.70      922.04    102.26 o 
  15  13   2        2.19       26.27     50.36 o 
  16  13   2       47.36       66.39     52.65 o 
   0  14   2      117.21       28.90     53.25 o 
   1  14   2       94.65      147.29     62.96 o 
   2  14   2      264.63      284.84     73.69 o 
   3  14   2     1102.65     1199.44    127.12 o 
   4  14   2       60.40       16.92     52.25 o 
   5  14   2      100.88       32.58     54.07 o 
   6  14   2      201.25      208.23     79.18 o 
   7  14   2      476.06      443.05     90.89 o 
   8  14   2      149.37       91.69     57.66 o 
   9  14   2      103.33        5.36     50.01 o 
  10  14   2      134.77       83.72     58.62 o 
  11  14   2        2.90       26.96     56.43 o 
  12  14   2      148.26      202.22     79.61 o 
  13  14   2       61.22      -12.56     56.39 o 
   1  15   2       54.04      -74.65     74.65 o 
   2  15   2       67.34      -49.33     49.33 o 
   3  15   2      430.14      384.08     87.26 o 
   4  15   2       35.21       -1.71     61.07 o 
   5  15   2      276.87      120.80     66.13 o 
   6  15   2      163.27       47.07     82.49 o 
   7  15   2      281.80      176.61     77.78 o 
   8  15   2       98.90       16.19     59.59 o 
   1   1   3     8996.52     8667.22     97.47 o 
   2   1   3    15736.27    15733.50    184.25 o 
   3   1   3    16285.66    17270.51    179.53 o 
   4   1   3        0.11       -8.60      8.60 o 
   5   1   3    86309.74    87839.57    778.16 o 
   6   1   3       91.68       78.31     11.69 o 
   7   1   3    51649.04    52511.88    443.55 o 
   8   1   3        3.36       -6.26      7.78 o 
   9   1   3     1137.52     1083.41     25.89 o 
  10   1   3      214.05      215.05     15.59 o 
  11   1   3      670.87      648.18     23.57 o 
  12   1   3      224.94      234.07     16.46 o 
  13   1   3      176.31      149.69     15.30 o 
  14   1   3      103.19      133.41     15.81 o 
  15   1   3     7111.30     7094.76     87.64 o 
  16   1   3      978.24      967.79     35.38 o 
  17   1   3     1961.59     1943.16     62.84 o 
  18   1   3        0.30        6.27     19.35 o 
  19   1   3      426.68      466.82     43.41 o 
  20   1   3      529.93      475.24     53.26 o 
  21   1   3      355.53      303.79     47.74 o 
  22   1   3        4.02       33.02     37.97 o 
  23   1   3      539.32      562.41     61.94 o 
  24   1   3      168.92      180.19     46.09 o 
  25   1   3      286.81      250.97     54.06 o 
  26   1   3      153.23      242.38     53.85 o 
  27   1   3      104.26       69.43     72.96 o 
  28   1   3        1.74      -44.01     58.16 o 
  29   1   3      135.82      127.87     65.85 o 
   0   2   3    13133.92    13218.08    187.81 o 
   1   2   3     2456.40     2279.83     32.35 o 
   2   2   3      243.87      146.95     11.61 o 
   3   2   3     3992.42     4356.77    175.82 o 
   4   2   3      785.93      832.67     26.10 o 
   5   2   3    10338.17    10620.29    104.07 o 
   6   2   3     4158.95     4315.38     52.83 o 
   7   2   3     1130.71     1145.83     24.40 o 
   8   2   3      295.37      410.02     21.60 o 
   9   2   3    10446.89    11265.14    115.20 o 
  10   2   3     8476.30     9431.81    101.73 o 
  11   2   3      132.86      103.67     16.00 o 
  12   2   3       67.95       43.38     10.82 o 
  13   2   3      107.36      116.67     15.16 o 
  14   2   3      616.19      646.20     30.29 o 
  15   2   3      153.08      148.25     32.07 o 
  16   2   3      109.75       60.39     18.51 o 
  17   2   3       55.05       36.43     20.07 o 
  18   2   3      557.27      570.46     42.98 o 
  19   2   3        6.66       41.72     20.78 o 
  20   2   3      395.65      436.42     43.21 o 
  21   2   3       33.64      101.89     36.04 o 
  22   2   3      169.97      112.88     38.80 o 
  23   2   3      404.29      295.67     62.25 o 
  24   2   3       66.37       72.00     53.14 o 
  25   2   3        0.08      -36.84     36.84 o 
  26   2   3       16.52       23.15     43.14 o 
  27   2   3       24.68       39.05     45.94 o 
  28   2   3        2.16      -44.23     44.23 o 
   1   3   3     1842.12     2117.61     33.95 o 
   2   3   3     7735.76     8389.80     87.55 o 
   3   3   3     3297.80     3475.98     46.92 o 
   4   3   3    14791.47    15556.01    174.78 o 
   5   3   3     2599.67     2756.42     44.33 o 
   6   3   3     1155.84     1346.41     26.87 o 
   7   3   3       64.87       92.42      8.82 o 
   8   3   3      256.23      372.38     21.23 o 
   9   3   3       51.49       28.52     14.05 o 
  10   3   3     2846.64     2687.96     65.43 o 
  11   3   3      449.82      476.91     23.36 o 
  12   3   3       90.64      123.18     22.97 o 
  13   3   3      547.59      611.45     39.14 o 
  14   3   3     3573.71     3638.58     81.57 o 
  15   3   3      836.32      855.84     46.18 o 
  16   3   3      523.45      525.09     37.71 o 
  17   3   3      208.35      144.75     26.39 o 
  18   3   3      405.01      397.91     35.81 o 
  19   3   3      133.58      149.03     27.46 o 
  20   3   3       39.81       65.98     23.91 o 
  21   3   3       36.83       17.78     27.00 o 
  22   3   3        9.80        6.96     34.20 o 
  23   3   3       44.17       36.71     36.87 o 
  24   3   3       25.54       -4.86     32.31 o 
  25   3   3        0.02       40.43     33.14 o 
  26   3   3       95.00       89.38     47.63 o 
  27   3   3       15.08       17.98     43.51 o 
  28   3   3        0.01      -86.37    146.88 o 
   0   4   3    17289.71    16591.25    206.92 o 
   1   4   3     3187.29     3074.78     41.19 o 
   2   4   3     1443.68     1367.91     26.15 o 
   3   4   3     4012.56     4223.30     61.98 o 
   4   4   3      107.32      152.71     14.13 o 
   5   4   3      790.35      908.05     25.82 o 
   6   4   3     1492.74     1449.78     33.38 o 
   7   4   3     1575.88     1608.23     34.59 o 
   8   4   3     6020.11     6072.01     94.98 o 
   9   4   3       26.94       20.83     12.58 o 
  10   4   3     4104.31     3979.22    111.30 o 
  11   4   3      161.01      173.22     17.18 o 
  12   4   3     2428.52     2564.59    104.56 o 
  13   4   3      132.86      142.35     24.17 o 
  14   4   3     1919.98     2027.37     76.15 o 
  15   4   3      530.60      595.41     43.37 o 
  16   4   3     1390.48     1366.74     59.11 o 
  17   4   3     4825.28     4867.68    150.95 o 
  18   4   3     3716.13     3609.48     91.10 o 
  19   4   3     1005.91     1045.97     55.39 o 
  20   4   3      641.81      713.88     49.13 o 
  21   4   3       13.39       -0.36     22.28 o 
  22   4   3      279.76      318.15     43.02 o 
  23   4   3       73.41       64.01     38.47 o 
  24   4   3       15.80       32.58     39.23 o 
  25   4   3      202.11      236.09     52.48 o 
  26   4   3        1.25       -7.28     42.09 o 
  27   4   3      180.71      133.03     52.87 o 
  28   4   3      208.83      205.56     66.93 o 
   1   5   3     1074.60     1167.18     26.50 o 
   2   5   3     6256.83     6678.42     74.35 o 
   3   5   3     1116.65     1122.87     29.58 o 
   4   5   3     2797.77     3153.33     51.00 o 
   5   5   3     1639.91     1831.82     47.15 o 
   6   5   3     6893.28     6958.59     91.84 o 
   7   5   3      404.12      372.51     20.66 o 
   8   5   3     2888.00     2913.76     52.61 o 
   9   5   3      304.50      412.85     36.84 o 
  10   5   3       49.67       86.11     16.99 o 
  11   5   3     1183.41     1281.31     90.03 o 
  12   5   3      676.99      679.59     46.89 o 
  13   5   3      306.30      314.81     33.08 o 
  14   5   3     1266.63     1269.56     54.70 o 
  15   5   3      902.34     1063.04     57.66 o 
  16   5   3      867.87      861.09     53.93 o 
  17   5   3      270.09      231.34     33.21 o 
  18   5   3      218.15      180.78     29.96 o 
  19   5   3      730.47      661.39     46.80 o 
  20   5   3       83.92      110.46     29.55 o 
  21   5   3      194.72      135.41     31.42 o 
  22   5   3       35.58       28.11     27.90 o 
  23   5   3      938.73      964.89     61.82 o 
  24   5   3        0.76      -28.68     40.90 o 
  25   5   3      412.11      422.17     71.78 o 
  26   5   3      118.31      152.40     76.22 o 
  27   5   3       23.50      177.13     62.49 o 
   0   6   3     1135.48     1092.72     39.85 o 
   1   6   3     1621.32     1872.11     36.33 o 
   2   6   3      494.72      629.30     24.81 o 
   3   6   3     1482.83     1609.73     37.87 o 
   4   6   3      722.18      778.09     29.20 o 
   5   6   3      285.14      335.66     22.95 o 
   6   6   3        9.86       17.02     11.51 o 
   7   6   3       12.11       16.10     12.27 o 
   8   6   3      283.72      325.56     23.31 o 
   9   6   3     1774.73     1934.72    100.34 o 
  10   6   3      364.97      438.84     42.13 o 
  11   6   3       48.42       47.54     21.97 o 
  12   6   3     1043.34     1015.25     50.58 o 
  13   6   3      435.47      435.66     38.63 o 
  14   6   3      138.58      145.02     28.67 o 
  15   6   3     1366.55     1323.24     61.33 o 
  16   6   3      322.08      230.29     35.45 o 
  17   6   3      480.90      500.25     45.80 o 
  18   6   3        0.84      -23.16     23.16 o 
  19   6   3      119.85       76.61     27.54 o 
  20   6   3       38.65       -3.65     27.28 o 
  21   6   3        0.03       -6.70     27.85 o 
  22   6   3       56.29       35.03     31.38 o 
  23   6   3       25.67       12.24     32.51 o 
  24   6   3      135.02       97.40     44.47 o 
  25   6   3       23.74       66.64     54.42 o 
  26   6   3      119.36      209.23     65.25 o 
   1   7   3      980.13     1168.19     34.83 o 
   2   7   3     1876.35     1830.44     38.90 o 
   3   7   3     3017.56     2688.31     54.91 o 
   4   7   3     1220.63     1246.17     36.98 o 
   5   7   3     4330.68     3949.51     71.15 o 
   6   7   3     5953.16     6147.48     93.55 o 
   7   7   3     3730.16     3667.77     68.82 o 
   8   7   3     2860.40     2850.49     59.08 o 
   9   7   3     1135.35     1076.90     52.40 o 
  10   7   3       13.38       18.79     18.12 o 
  11   7   3      142.56       94.73     29.66 o 
  12   7   3     1453.86     1427.88     69.72 o 
  13   7   3      878.06      946.44     63.29 o 
  14   7   3      446.43      428.27     47.97 o 
  15   7   3     1845.65     1819.53     80.02 o 
  16   7   3     1156.79     1083.33     74.40 o 
  17   7   3     1602.35     1604.62     85.74 o 
  18   7   3     1573.85     1697.96     91.47 o 
  19   7   3     1165.29     1311.97     75.76 o 
  20   7   3      177.15      131.22     40.55 o 
  21   7   3       46.04       66.53     32.90 o 
  22   7   3        9.30      -29.48     29.48 o 
  23   7   3      629.41      670.61     64.17 o 
  24   7   3       54.42       47.08     38.30 o 
  25   7   3      218.69      186.61     66.34 o 
  26   7   3       12.48       19.38     96.29 o 
   0   8   3     9098.88     9511.44    155.18 o 
   1   8   3     1329.68     1345.08     36.87 o 
   2   8   3     3692.39     3575.30     60.89 o 
   3   8   3      276.88      369.35     24.06 o 
   4   8   3      101.34       62.71     19.94 o 
   5   8   3      952.58     1081.63     42.79 o 
   6   8   3      244.49      306.05     27.15 o 
   7   8   3      753.44      861.60     43.75 o 
   8   8   3      403.19      486.02     38.88 o 
   9   8   3      224.41      219.59     42.88 o 
  10   8   3      352.13      367.52     44.29 o 
  11   8   3      173.27      214.06     44.80 o 
  12   8   3      333.59      260.61     45.13 o 
  13   8   3     1803.92     1742.15     80.54 o 
  14   8   3     1553.94     1603.83    120.21 o 
  15   8   3       52.32       -3.24     28.85 o 
  16   8   3      447.61      428.00     54.46 o 
  17   8   3        0.24      -21.99     30.05 o 
  18   8   3     2843.50     2861.80    110.02 o 
  19   8   3      179.52      186.00     72.95 o 
  20   8   3      688.51      744.25     63.12 o 
  21   8   3      180.19      106.95     46.64 o 
  22   8   3      310.78      299.32     56.85 o 
  23   8   3       39.37      -46.59     46.59 o 
  24   8   3        0.30      -41.06     41.06 o 
   1   9   3      293.87      253.39     25.07 o 
   2   9   3     1568.80     1598.72     46.63 o 
   3   9   3       13.52       23.58     15.77 o 
   4   9   3       86.15       39.20     16.52 o 
   5   9   3      118.17      136.47     23.58 o 
   6   9   3     2554.48     2527.12     63.62 o 
   7   9   3     2554.41     2539.78     72.84 o 
   8   9   3     4683.21     4563.92    117.98 o 
   9   9   3      840.36      927.94     64.29 o 
  10   9   3       19.79       17.28     23.95 o 
  11   9   3      378.60      356.81     45.92 o 
  12   9   3      167.37      146.60     37.23 o 
  13   9   3      427.05      447.29     52.88 o 
  14   9   3      536.37      479.06     55.35 o 
  15   9   3       15.29       -8.68     30.10 o 
  16   9   3        3.08      -29.38     50.24 o 
  17   9   3       40.45       43.73     34.87 o 
  18   9   3       15.35       41.24     37.49 o 
  19   9   3        2.73        7.15     35.35 o 
  20   9   3      151.19       85.76     44.74 o 
  21   9   3       72.15       30.03     42.89 o 
  22   9   3        0.16      -11.86     40.08 o 
  23   9   3       71.07        9.36     45.57 o 
   0  10   3    18570.83    18569.53    320.72 o 
   1  10   3      269.19      286.02     30.42 o 
   2  10   3     4910.78     4745.22    108.56 o 
   3  10   3       13.83       26.17     18.80 o 
   4  10   3      218.27      239.85     29.10 o 
   5  10   3     1178.94     1190.02     52.46 o 
   6  10   3      181.42      157.77     29.13 o 
   7  10   3     2096.68     2127.48     93.98 o 
   8  10   3        3.86       11.91     25.41 o 
   9  10   3        3.36      -16.43     23.62 o 
  10  10   3      745.18      731.84     62.05 o 
  11  10   3      578.58      677.94     66.78 o 
  12  10   3     1215.79     1299.81     84.70 o 
  13  10   3      218.65      196.71     45.10 o 
  14  10   3     1228.83     1407.40     91.25 o 
  15  10   3       24.45        5.40     31.33 o 
  16  10   3      123.76       65.00     38.82 o 
  17  10   3       90.56      102.64     40.99 o 
  18  10   3     1007.37     1037.03     90.34 o 
  19  10   3      131.46      142.18     49.41 o 
  20  10   3     1721.04     1986.60    190.45 o 
  21  10   3      238.68      226.54     58.07 o 
  22  10   3      276.57      140.17     78.98 o 
   1  11   3       20.01       23.15     19.57 o 
   2  11   3       98.15       30.00     21.61 o 
   3  11   3     2650.83     2735.70     73.73 o 
   4  11   3     1096.41     1080.92     69.40 o 
   5  11   3     4278.47     4402.00    118.36 o 
   6  11   3     1220.12     1257.80     95.95 o 
   7  11   3     1380.96     1592.63     97.28 o 
   8  11   3       92.01       66.02     36.92 o 
   9  11   3      155.81      152.34     40.44 o 
  10  11   3        0.58      -20.53     27.00 o 
  11  11   3       25.03       28.94     31.37 o 
  12  11   3       14.03        0.55     29.80 o 
  13  11   3       63.50       34.94     34.36 o 
  14  11   3      844.11      841.39     76.86 o 
  15  11   3     1624.91     1853.76    111.40 o 
  16  11   3      268.14      258.42     53.24 o 
  17  11   3     1257.51     1286.38     98.29 o 
  18  11   3      167.44       89.29     46.19 o 
  19  11   3      514.20      472.10     68.61 o 
  20  11   3      394.91      456.34     69.99 o 
   0  12   3      746.23      807.34     90.66 o 
   1  12   3     2056.35     1897.24     72.05 o 
   2  12   3      574.71      526.45     48.91 o 
   3  12   3     3358.50     3477.80     96.16 o 
   4  12   3      597.51      605.95     76.57 o 
   5  12   3     2088.39     2043.39    101.19 o 
   6  12   3      274.98      339.22     55.90 o 
   7  12   3        5.81      -31.99     31.99 o 
   8  12   3       36.22       73.58     40.58 o 
   9  12   3      323.78      309.91     57.14 o 
  10  12   3       23.54       48.08     40.46 o 
  11  12   3      182.56      237.76     58.59 o 
  12  12   3      111.60      102.06     58.75 o 
  13  12   3       41.65        7.70     38.28 o 
  14  12   3      131.35      169.28     65.50 o 
  15  12   3      104.65      107.96     53.00 o 
  16  12   3      325.34      273.85     58.09 o 
  17  12   3      233.17      192.76     62.14 o 
  18  12   3       13.66        7.62     46.24 o 
   1  13   3       11.12        2.96     29.07 o 
   2  13   3       57.75       38.35     37.60 o 
   3  13   3      405.75      405.91     77.16 o 
   4  13   3      772.95      923.78    108.07 o 
   5  13   3      545.27      611.74    198.49 o 
   6  13   3      758.80      752.21    141.31 o 
   7  13   3      162.60      141.95     49.32 o 
   8  13   3        6.41       18.15     40.44 o 
   9  13   3       36.97      110.13     50.16 o 
  10  13   3        0.20      -33.65     38.27 o 
  11  13   3      130.54      176.69     55.96 o 
  12  13   3        0.54       18.70     43.37 o 
  13  13   3      654.40      682.32     94.92 o 
  14  13   3       10.53      -19.91     46.53 o 
  15  13   3       22.65       83.94     51.63 o 
  16  13   3      186.00      111.09     60.21 o 
   0  14   3     1727.65     1837.77    148.61 o 
   1  14   3     1407.76     1704.21    118.31 o 
   2  14   3      667.55      695.31    100.93 o 
   3  14   3      372.54      353.39     79.45 o 
   4  14   3      251.54      247.67     72.51 o 
   5  14   3       11.24      -26.53     47.13 o 
   6  14   3      487.32      568.04    101.13 o 
   7  14   3      152.13       77.78     62.08 o 
   8  14   3      353.54      471.40     91.71 o 
   9  14   3      530.51      406.78     93.00 o 
  10  14   3     1525.81     2013.68    179.69 o 
  11  14   3      747.20      736.82    118.36 o 
  12  14   3     1216.81     1043.06    167.75 o 
   1  15   3        0.38      -63.92     63.92 o 
   2  15   3       16.23      -14.56     56.82 o 
   3  15   3        0.31      -13.57     53.67 o 
   4  15   3      212.14      116.53     66.21 o 
   5  15   3       25.07      -46.29     48.72 o 
   6  15   3       75.69       10.19     59.82 o 
   7  15   3       26.50       -3.17     60.24 o 
   8  15   3        3.26      -24.33     52.25 o 
   0   0   4   303037.63   304472.72   6541.91 o 
   1   0   4    88138.24    89569.23   1117.89 o 
   2   0   4    18389.00    19096.93    257.43 o 
   3   0   4     2375.42     2202.47     59.31 o 
   4   0   4    13925.08    13442.31    190.98 o 
   5   0   4      214.29      253.84     28.35 o 
   6   0   4     3112.13     3320.63     69.07 o 
   7   0   4      106.19      101.91     17.18 o 
   8   0   4     3317.70     3302.31     71.94 o 
   9   0   4     2357.57     2307.33     60.10 o 
  10   0   4     1145.33     1130.79     39.29 o 
  11   0   4      391.45      454.54     30.54 o 
  12   0   4     1577.43     1591.05     49.40 o 
  13   0   4     3406.09     3810.20     81.12 o 
  14   0   4     6563.59     6965.08    121.85 o 
  15   0   4      377.77      457.72     47.80 o 
  16   0   4      179.17      169.92     26.94 o 
  17   0   4     1630.85     1742.12     74.33 o 
  18   0   4      261.27      246.35     57.48 o 
  19   0   4        0.63       84.05     44.10 o 
  20   0   4     1543.26     1514.82    120.66 o 
  21   0   4       93.28      147.32     77.82 o 
  22   0   4       46.63       95.07     83.79 o 
  23   0   4      305.64      408.96    115.82 o 
  24   0   4       20.54       28.08     66.57 o 
  25   0   4      501.70      424.96    127.05 o 
  26   0   4       28.67       89.28     61.73 o 
  27   0   4       71.71       13.86    105.16 o 
  28   0   4      142.94      291.24    129.28 o 
   1   1   4     3439.27     3314.95     56.25 o 
   2   1   4      140.64      214.22     13.81 o 
   3   1   4     3241.96     3271.85     46.30 o 
   4   1   4    88896.00    90968.95    806.51 o 
   5   1   4     5468.40     5274.09     66.41 o 
   6   1   4    54525.87    55714.11    505.15 o 
   7   1   4     2880.19     2728.32     49.93 o 
   8   1   4    10678.67    10900.17    123.30 o 
   9   1   4     1382.94     1494.81     31.97 o 
  10   1   4     1531.00     1621.06     34.18 o 
  11   1   4        0.47       -8.97      8.97 o 
  12   1   4        0.27       -8.02      9.97 o 
  13   1   4     1420.25     1268.02     33.59 o 
  14   1   4     8057.94     7717.95     97.03 o 
  15   1   4      794.51      826.71     32.27 o 
  16   1   4     2903.27     2870.24     61.76 o 
  17   1   4      159.86      174.91     26.68 o 
  18   1   4     3163.37     3002.29     72.29 o 
  19   1   4     2009.17     1999.44     69.31 o 
  20   1   4     2484.49     2765.48     99.58 o 
  21   1   4        5.86       38.72     35.06 o 
  22   1   4      507.66      602.11     61.93 o 
  23   1   4      142.68      121.68     41.64 o 
  24   1   4        1.97      -15.62     37.00 o 
  25   1   4        7.32       44.81     42.14 o 
  26   1   4       19.17      -10.81     44.05 o 
  27   1   4      131.97      178.70     58.96 o 
  28   1   4       16.68       35.07     65.85 o 
   0   2   4     2973.63     2821.13     61.68 o 
   1   2   4     3110.55     2749.67     38.41 o 
   2   2   4     6009.34     5708.67     64.82 o 
   3   2   4    10974.49     9893.79    107.10 o 
   4   2   4    16822.56    17145.71    157.16 o 
   5   2   4    11251.10    11260.21    111.02 o 
   6   2   4    15673.40    16150.90    152.40 o 
   7   2   4      160.20      154.15     12.77 o 
   8   2   4    10261.02    10512.81    116.55 o 
   9   2   4    15840.49    15543.75    162.78 o 
  10   2   4    12106.34    12470.91    137.54 o 
  11   2   4      405.24      419.10     22.25 o 
  12   2   4       52.07       69.77     12.36 o 
  13   2   4       31.88       57.10     13.07 o 
  14   2   4      500.81      495.98     30.34 o 
  15   2   4      219.85      165.56     24.77 o 
  16   2   4      331.02      284.72     29.06 o 
  17   2   4      585.18      702.83     42.56 o 
  18   2   4       38.36       63.58     22.35 o 
  19   2   4     1013.24     1025.55     53.36 o 
  20   2   4      425.51      441.07     77.40 o 
  21   2   4     1643.90     1584.37     85.81 o 
  22   2   4      276.04      314.82     49.72 o 
  23   2   4      300.70      288.53     50.57 o 
  24   2   4      251.35      215.58     74.62 o 
  25   2   4      128.43      138.72     46.47 o 
  26   2   4        5.63       32.81     42.61 o 
  27   2   4     1059.25      934.15     85.09 o 
  28   2   4      131.56      195.88     55.05 o 
   1   3   4     7299.25     7260.26     79.12 o 
   2   3   4     5301.32     5198.74     62.45 o 
   3   3   4     2143.25     2152.14     36.23 o 
   4   3   4       30.01       17.21      7.84 o 
   5   3   4      536.15      774.41     23.07 o 
   6   3   4       54.61       38.85      8.76 o 
   7   3   4     5372.13     5416.58     66.09 o 
   8   3   4     1279.11     1310.94     35.21 o 
   9   3   4       79.41       70.11     13.68 o 
  10   3   4        5.62      -10.40     10.40 o 
  11   3   4       93.41      128.24     16.26 o 
  12   3   4      280.73      316.82     22.94 o 
  13   3   4      137.88      214.65     20.30 o 
  14   3   4       80.21      103.28     23.84 o 
  15   3   4      518.05      572.79     41.09 o 
  16   3   4        0.16      -17.49     17.49 o 
  17   3   4      116.84       68.37     23.31 o 
  18   3   4      200.57      194.06     28.77 o 
  19   3   4      354.69      347.10     35.13 o 
  20   3   4       19.31       20.72     22.44 o 
  21   3   4       79.33       86.78     26.66 o 
  22   3   4      923.80      988.78     87.18 o 
  23   3   4       67.74       42.19     37.23 o 
  24   3   4       29.76        7.63     35.33 o 
  25   3   4      204.31      179.73     50.71 o 
  26   3   4        1.78        7.59     40.64 o 
  27   3   4       63.84      137.79     57.77 o 
  28   3   4       17.98        0.55     55.26 o 
   0   4   4       93.39      145.57     18.29 o 
   1   4   4      998.31      908.48     21.22 o 
   2   4   4     1701.33     1845.67     34.78 o 
   3   4   4      769.70      749.39     29.24 o 
   4   4   4      316.16      344.66     21.45 o 
   5   4   4      775.31      969.41     48.76 o 
   6   4   4       87.47       66.38     10.54 o 
   7   4   4      952.46      948.55     25.70 o 
   8   4   4      594.01      525.51     19.95 o 
   9   4   4    18239.23    18294.01    198.12 o 
  10   4   4     1454.95     1605.23     41.33 o 
  11   4   4     2401.26     2514.42     52.42 o 
  12   4   4      368.22      405.25     30.62 o 
  13   4   4      205.73      168.79     25.24 o 
  14   4   4       52.32       38.91     22.18 o 
  15   4   4       12.27      -10.75     18.86 o 
  16   4   4      286.61      288.09     34.30 o 
  17   4   4        1.35      -19.81     19.81 o 
  18   4   4      362.80      352.90     35.19 o 
  19   4   4      123.77      100.43     26.71 o 
  20   4   4      533.82      492.08     42.79 o 
  21   4   4      473.84      567.30     46.93 o 
  22   4   4      100.71       75.60     32.90 o 
  23   4   4      421.69      420.57     56.16 o 
  24   4   4       14.63      -14.72     39.64 o 
  25   4   4        0.95       46.62     43.74 o 
  26   4   4       83.82       93.82     49.06 o 
  27   4   4       13.81        4.22    181.45 o 
  28   4   4       24.36       45.01     66.17 o 
   1   5   4      987.90     1048.86     25.06 o 
   2   5   4     6999.81     7145.66     78.27 o 
   3   5   4     8896.97     9096.65    103.71 o 
   4   5   4    14966.35    14966.13    153.02 o 
   5   5   4    14128.31    14775.85    163.93 o 
   6   5   4    13376.10    13252.97    167.38 o 
   7   5   4    12995.57    12770.96    158.05 o 
   8   5   4    11010.39    11232.77    133.99 o 
   9   5   4     2350.94     2390.91     42.85 o 
  10   5   4     1963.84     2266.05     57.72 o 
  11   5   4       38.74      104.94     34.61 o 
  12   5   4       32.56       38.44     17.77 o 
  13   5   4     2737.23     2762.43     74.17 o 
  14   5   4     6222.63     5916.92    114.60 o 
  15   5   4     5663.02     5528.56    122.79 o 
  16   5   4     3643.32     3582.03     91.03 o 
  17   5   4      645.49      592.98     47.19 o 
  18   5   4      449.33      475.53     44.89 o 
  19   5   4      306.80      316.73     54.42 o 
  20   5   4      778.11      755.48     51.13 o 
  21   5   4       64.50       61.84     27.03 o 
  22   5   4      306.00      244.22     38.06 o 
  23   5   4       31.52      137.28     41.97 o 
  24   5   4        5.11       68.35     47.00 o 
  25   5   4      396.79      402.64     69.80 o 
  26   5   4      646.06      659.37    105.72 o 
  27   5   4      481.69      670.47     90.08 o 
   0   6   4      469.00      615.87     34.52 o 
   1   6   4       48.67       37.43     10.48 o 
   2   6   4     1444.68     1591.23     33.42 o 
   3   6   4     4264.41     4410.38     66.51 o 
   4   6   4     3330.33     3808.14     61.37 o 
   5   6   4      589.17      760.78     31.98 o 
   6   6   4      477.67      558.10     27.95 o 
   7   6   4      109.46      104.87     17.54 o 
   8   6   4      117.46      107.30     15.05 o 
   9   6   4      102.24       89.92     21.10 o 
  10   6   4      219.30      282.09     25.63 o 
  11   6   4      525.11      446.65     35.32 o 
  12   6   4     1235.68     1197.46     53.41 o 
  13   6   4      451.72      476.07     39.41 o 
  14   6   4      595.59      533.09     65.11 o 
  15   6   4        4.98        8.45     21.77 o 
  16   6   4       39.60       58.10     27.61 o 
  17   6   4       62.62      102.07     29.92 o 
  18   6   4     1236.75     1195.72     79.27 o 
  19   6   4       95.85      105.32     31.94 o 
  20   6   4        1.00        1.44     27.96 o 
  21   6   4        8.66       51.38     31.75 o 
  22   6   4       12.20        2.34     30.98 o 
  23   6   4       16.57        5.71     32.76 o 
  24   6   4      134.51      228.25     51.04 o 
  25   6   4      410.06      413.36     74.62 o 
  26   6   4      634.36      586.90    104.46 o 
   1   7   4      248.21      265.77     19.02 o 
   2   7   4        2.41        9.06      9.82 o 
   3   7   4      143.52      130.73     17.48 o 
   4   7   4      133.76      145.22     17.89 o 
   5   7   4      409.27      421.64     28.17 o 
   6   7   4        3.76      -10.48     11.95 o 
   7   7   4     1574.65     1572.96     44.87 o 
   8   7   4      602.33      585.73     34.06 o 
   9   7   4      432.73      496.45     45.93 o 
  10   7   4      105.73      174.90     33.12 o 
  11   7   4      383.00      422.54     43.80 o 
  12   7   4      612.99      586.29     51.29 o 
  13   7   4       11.05       -6.64     23.12 o 
  14   7   4        0.52        3.66     25.62 o 
  15   7   4       20.76       64.07     31.92 o 
  16   7   4      100.59       70.39     31.65 o 
  17   7   4     2052.67     2173.70     90.91 o 
  18   7   4     1692.00     1712.89     92.31 o 
  19   7   4     1645.86     1454.75     91.04 o 
  20   7   4       10.13       23.89     29.19 o 
  21   7   4      261.91      246.95     43.39 o 
  22   7   4       75.24       49.95     35.40 o 
  23   7   4       76.92       51.98     44.74 o 
  24   7   4      147.69      133.02     42.58 o 
  25   7   4       87.47       -4.84     44.05 o 
   0   8   4     1410.22     1335.75     51.89 o 
   1   8   4      472.00      416.04     24.67 o 
   2   8   4     1113.52     1159.77     38.20 o 
   3   8   4     1422.80     1530.28     45.49 o 
   4   8   4      114.14       62.09     16.83 o 
   5   8   4       66.24      131.81     20.34 o 
   6   8   4      531.19      587.14     35.29 o 
   7   8   4     2053.94     1953.91     52.75 o 
   8   8   4     3931.28     3954.29     88.73 o 
   9   8   4    10573.07    10655.29    193.44 o 
  10   8   4     3967.12     3859.51    108.90 o 
  11   8   4     9951.56     9818.93    189.46 o 
  12   8   4     4878.21     4920.71    128.33 o 
  13   8   4     2263.62     2314.31     89.01 o 
  14   8   4     1992.09     2125.15     86.23 o 
  15   8   4       27.43       14.30     27.39 o 
  16   8   4       60.72       48.08     32.00 o 
  17   8   4      232.43      166.83     40.34 o 
  18   8   4       90.75        3.83     33.70 o 
  19   8   4      158.70      160.66     45.98 o 
  20   8   4       20.69        3.40     33.94 o 
  21   8   4      109.62       77.81     38.07 o 
  22   8   4      150.49      206.87     45.64 o 
  23   8   4      207.09      192.06     53.51 o 
  24   8   4      220.82      181.45     67.71 o 
   1   9   4     1808.86     1805.13     54.41 o 
   2   9   4      213.71      343.99     30.57 o 
   3   9   4      358.08      500.51     32.48 o 
   4   9   4      407.03      457.95     31.47 o 
   5   9   4      689.50      701.81     40.86 o 
   6   9   4      395.34      363.47     31.19 o 
   7   9   4       13.69        5.20     25.17 o 
   8   9   4       36.50       49.13     27.78 o 
   9   9   4      170.38      212.67     37.76 o 
  10   9   4        0.00      -16.74     21.69 o 
  11   9   4      332.85      313.16     44.10 o 
  12   9   4       20.36       13.07     31.91 o 
  13   9   4       16.06      -18.49     27.90 o 
  14   9   4        0.97      -22.71     30.04 o 
  15   9   4        2.04      -42.28     42.28 o 
  16   9   4      218.01      299.72     51.31 o 
  17   9   4      138.21       84.74     38.26 o 
  18   9   4       36.38       43.54     38.45 o 
  19   9   4      270.55      331.15     57.23 o 
  20   9   4        0.01      -18.20     38.32 o 
  21   9   4       30.65       -8.04     40.12 o 
  22   9   4        0.46      -40.43     40.43 o 
  23   9   4        5.11      -42.85     42.85 o 
   0  10   4       24.78       32.36     38.99 o 
   1  10   4     5071.77     4738.91     93.90 o 
   2  10   4        2.20       -3.01     17.26 o 
   3  10   4       19.54       40.82     19.53 o 
   4  10   4      335.74      302.51     31.29 o 
   5  10   4      347.94      237.21     32.13 o 
   6  10   4     1489.43     1482.64     63.17 o 
   7  10   4     4096.48     4253.41    117.15 o 
   8  10   4      171.61      169.13     44.71 o 
   9  10   4     1110.89     1042.14     72.14 o 
  10  10   4      381.83      364.07     48.20 o 
  11  10   4      905.84     1044.15     76.29 o 
  12  10   4      768.46      756.67     67.72 o 
  13  10   4        0.86       46.65     34.82 o 
  14  10   4      181.15      186.34     43.72 o 
  15  10   4      220.28      281.35     52.05 o 
  16  10   4      736.79      779.44     75.11 o 
  17  10   4       98.74      123.44     45.01 o 
  18  10   4      113.78      130.29     45.46 o 
  19  10   4       21.83       13.16     40.01 o 
  20  10   4      309.91      240.93     57.69 o 
  21  10   4       13.65       36.25     53.56 o 
  22  10   4       34.30      -43.33     43.33 o 
   1  11   4      190.69      166.08     28.32 o 
   2  11   4      460.08      441.55     38.39 o 
   3  11   4      216.64      242.74     30.72 o 
   4  11   4       24.75       40.00     23.38 o 
   5  11   4       21.44      -13.57     25.23 o 
   6  11   4       24.35        5.00     33.44 o 
   7  11   4      167.79      158.48     44.38 o 
   8  11   4       52.87       70.11     36.65 o 
   9  11   4        2.79       19.45     34.15 o 
  10  11   4       97.02      115.67     46.95 o 
  11  11   4        0.29      -28.57     28.57 o 
  12  11   4      245.91      208.47     43.32 o 
  13  11   4       89.54       93.37     40.31 o 
  14  11   4      289.35      253.31     50.49 o 
  15  11   4      531.38      620.29     69.31 o 
  16  11   4      134.55      114.77     64.54 o 
  17  11   4      394.21      443.73     64.72 o 
  18  11   4       78.37       77.51     45.58 o 
  19  11   4      305.65      280.61     60.60 o 
  20  11   4       29.25      -41.37     41.37 o 
   0  12   4       51.67       52.55     36.29 o 
   1  12   4       15.68       15.34     23.62 o 
   2  12   4       14.11       -1.52     25.35 o 
   3  12   4      269.96      265.60     38.61 o 
   4  12   4      725.69      793.10     77.90 o 
   5  12   4       79.60      171.36     44.48 o 
   6  12   4      476.23      603.62     88.68 o 
   7  12   4      764.04      777.14     81.45 o 
   8  12   4      125.72      115.06     43.39 o 
   9  12   4      242.64      388.42     64.06 o 
  10  12   4       35.49       44.22     41.43 o 
  11  12   4       46.06       46.58     44.07 o 
  12  12   4       39.92        6.74     41.58 o 
  13  12   4       17.38       29.89     42.54 o 
  14  12   4       60.02       -6.13     40.39 o 
  15  12   4      113.57      123.98     56.13 o 
  16  12   4        1.18      -32.32     44.81 o 
  17  12   4        0.41      -28.01     48.51 o 
  18  12   4       77.04       39.80     57.08 o 
   1  13   4       55.42       23.76     32.08 o 
   2  13   4      364.78      404.88     61.60 o 
   3  13   4     1115.01     1308.31    177.62 o 
   4  13   4      175.94       75.75    105.30 o 
   5  13   4     1878.40     2110.48    114.41 o 
   6  13   4     1533.58     2009.76    122.26 o 
   7  13   4      398.34      414.87     65.58 o 
   8  13   4     1012.46      857.72     91.98 o 
   9  13   4      285.78      219.98     57.11 o 
  10  13   4        0.59      -35.63     35.63 o 
  11  13   4        8.91      -35.23     35.23 o 
  12  13   4      173.81      112.67     57.03 o 
  13  13   4      563.07      655.31     88.53 o 
  14  13   4      191.62      228.40     69.59 o 
  15  13   4      400.45      259.85     66.27 o 
   0  14   4      178.40      184.96     99.59 o 
   1  14   4      286.52      208.45     56.91 o 
   2  14   4      156.31       52.87     65.97 o 
   3  14   4      465.72      684.17    111.06 o 
   4  14   4      202.46      184.60     68.93 o 
   5  14   4      798.41      697.79    104.32 o 
   6  14   4       64.63      -25.87     51.13 o 
   7  14   4       20.56      -20.97     50.30 o 
   8  14   4      126.89       75.51     58.34 o 
   9  14   4       88.74       11.29     84.82 o 
  10  14   4      132.54       54.98     57.16 o 
  11  14   4       26.28       30.75     58.75 o 
  12  14   4       80.49       18.10     58.74 o 
   1  15   4      174.42       51.81     92.47 o 
   2  15   4      126.67       75.78    150.15 o 
   3  15   4      161.38       12.40     60.47 o 
   4  15   4       72.78       21.50     60.82 o 
   5  15   4       81.38      -38.78     74.18 o 
   6  15   4       64.63       23.71     89.20 o 
   7  15   4        5.17      -53.48     53.48 o 
   1   1   5     2558.58     2305.14     39.82 o 
   2   1   5     1203.93     1218.87     40.16 o 
   3   1   5     3386.66     3287.21     49.06 o 
   4   1   5     6252.90     6333.37     77.38 o 
   5   1   5    10149.89    10464.87    114.35 o 
   6   1   5     3315.96     3094.33     49.60 o 
   7   1   5       91.66      118.76     14.43 o 
   8   1   5      823.52      756.73     26.35 o 
   9   1   5      295.25      322.43     20.33 o 
  10   1   5      805.20      839.91     32.07 o 
  11   1   5     4129.85     4106.40     70.47 o 
  12   1   5      234.56      211.95     17.97 o 
  13   1   5      272.27      313.86     29.66 o 
  14   1   5        0.91       13.29     11.89 o 
  15   1   5      161.74      212.79     19.32 o 
  16   1   5     1880.77     1815.10     50.79 o 
  17   1   5       20.34        4.92     16.54 o 
  18   1   5     1302.81     1332.35     56.23 o 
  19   1   5     2609.17     2638.88     88.69 o 
  20   1   5        2.51       32.10     30.10 o 
  21   1   5      240.05      209.93     41.53 o 
  22   1   5      324.12      299.34     49.81 o 
  23   1   5      255.49      263.09     65.52 o 
  24   1   5     1359.20     1289.24     90.13 o 
  25   1   5      490.84      396.43     60.73 o 
  26   1   5      439.15      475.71     67.12 o 
  27   1   5      147.93      190.69     54.35 o 
  28   1   5      433.86      393.62     69.63 o 
   0   2   5     8769.98     9219.58    146.56 o 
   1   2   5     3697.42     3603.13     54.15 o 
   2   2   5        3.82       -3.45     10.47 o 
   3   2   5     8994.01     9197.40    103.45 o 
   4   2   5      871.95     1045.81     26.22 o 
   5   2   5    14464.14    15142.42    155.00 o 
   6   2   5        0.66        1.43      7.10 o 
   7   2   5      118.33      154.07     14.66 o 
   8   2   5        0.59       -9.70      9.70 o 
   9   2   5      568.40      552.71     26.86 o 
  10   2   5        8.52       30.68     11.64 o 
  11   2   5      182.11      203.70     17.77 o 
  12   2   5       31.44        7.96     14.79 o 
  13   2   5     1238.53     1367.84     36.75 o 
  14   2   5       75.25       72.68     17.04 o 
  15   2   5        0.05       -5.85     14.41 o 
  16   2   5      126.70      150.18     23.54 o 
  17   2   5        1.98      -16.95     16.95 o 
  18   2   5      525.42      519.15     38.80 o 
  19   2   5      846.23      911.06     61.75 o 
  20   2   5        9.82       20.62     25.66 o 
  21   2   5      499.42      587.05     61.69 o 
  22   2   5       16.21       35.53     36.69 o 
  23   2   5      225.94      120.91     40.20 o 
  24   2   5        1.45       28.03     38.60 o 
  25   2   5       14.05       43.61     39.19 o 
  26   2   5        0.03       73.69     44.96 o 
  27   2   5       28.59      112.01     46.02 o 
  28   2   5      280.65      192.25     55.41 o 
   1   3   5      167.10      180.23     13.58 o 
   2   3   5      663.14      642.31     21.41 o 
   3   3   5     1962.88     1844.17     47.52 o 
   4   3   5      760.05      714.36     24.72 o 
   5   3   5      614.32      631.45     20.81 o 
   6   3   5      981.43     1179.54     28.72 o 
   7   3   5     1248.36     1243.66     30.53 o 
   8   3   5     7366.41     7608.88     87.59 o 
   9   3   5     8854.80     9397.96    103.87 o 
  10   3   5     5412.39     5724.08     72.68 o 
  11   3   5        1.16        8.65     13.25 o 
  12   3   5     2262.70     2338.71     53.38 o 
  13   3   5     2192.30     2156.44     51.25 o 
  14   3   5     1232.94     1144.65     49.84 o 
  15   3   5      143.37      140.09     26.35 o 
  16   3   5        5.27        1.31     18.23 o 
  17   3   5      498.42      496.81     41.56 o 
  18   3   5     2372.29     2343.06     72.93 o 
  19   3   5     1069.59     1042.21     67.04 o 
  20   3   5      812.87      820.62     55.52 o 
  21   3   5      480.73      326.83     56.68 o 
  22   3   5      439.01      319.64     53.73 o 
  23   3   5      813.62      739.51     97.52 o 
  24   3   5      846.18      767.74     74.40 o 
  25   3   5      362.45      292.35     56.17 o 
  26   3   5      261.72      254.41     58.94 o 
  27   3   5      348.71      378.06     64.44 o 
  28   3   5      526.97      438.44     80.35 o 
   0   4   5     3751.55     3996.69     69.00 o 
   1   4   5    10820.02    10954.20    114.66 o 
   2   4   5     5690.69     5945.15     73.60 o 
   3   4   5      102.20      100.39     12.66 o 
   4   4   5      544.18      664.66     28.83 o 
   5   4   5     2508.57     2830.32     43.69 o 
   6   4   5     2950.28     2911.20     46.00 o 
   7   4   5        1.34       -0.32      7.93 o 
   8   4   5     5545.25     6035.80     75.64 o 
   9   4   5     1564.12     1565.38     33.78 o 
  10   4   5     1676.49     1866.69     45.91 o 
  11   4   5     3684.33     3532.30     65.70 o 
  12   4   5      302.64      321.43     26.98 o 
  13   4   5        4.51        3.31     17.97 o 
  14   4   5      511.89      501.18     38.84 o 
  15   4   5      585.65      576.64     42.55 o 
  16   4   5      717.57      819.94     66.17 o 
  17   4   5      272.03      216.96     39.48 o 
  18   4   5     1921.60     2018.99     64.53 o 
  19   4   5     2556.51     2617.63     74.75 o 
  20   4   5       17.41       12.38     23.24 o 
  21   4   5      774.75      759.12     52.70 o 
  22   4   5       83.56       81.27     33.24 o 
  23   4   5      210.99      266.95     51.02 o 
  24   4   5        1.23      -22.82     39.18 o 
  25   4   5        9.66      -33.61     42.25 o 
  26   4   5        5.13      -51.11     51.11 o 
  27   4   5       56.91        7.82     66.37 o 
   1   5   5      635.14      708.37     21.74 o 
   2   5   5     1012.69     1161.10     31.25 o 
   3   5   5     4105.34     4018.06     60.37 o 
   4   5   5      593.15      654.71     26.39 o 
   5   5   5      912.23      817.96     29.81 o 
   6   5   5     2921.89     3075.94     49.65 o 
   7   5   5     4369.85     4607.05     64.85 o 
   8   5   5      279.86      312.52     20.12 o 
   9   5   5      733.69      815.95     27.31 o 
  10   5   5       68.11       66.28     17.14 o 
  11   5   5        6.51      -14.47     14.47 o 
  12   5   5      478.12      455.97     35.53 o 
  13   5   5       60.45       38.44     21.08 o 
  14   5   5      291.05      262.13     32.85 o 
  15   5   5     3706.27     3908.26     93.67 o 
  16   5   5       34.05       32.40     24.04 o 
  17   5   5      144.03      127.16     31.09 o 
  18   5   5       45.49       44.27     26.56 o 
  19   5   5       44.48       23.15     24.04 o 
  20   5   5      218.33      211.97     33.81 o 
  21   5   5      337.07      269.26     49.17 o 
  22   5   5       10.53       58.83     31.96 o 
  23   5   5      150.36      133.51     42.37 o 
  24   5   5        0.72       -7.99     44.25 o 
  25   5   5      194.41      171.70     94.39 o 
  26   5   5       19.37      -33.36     45.88 o 
  27   5   5       97.42      161.09     62.02 o 
   0   6   5     4819.79     5358.08     95.17 o 
   1   6   5      187.95      302.07     18.01 o 
   2   6   5      106.88       69.94     13.13 o 
   3   6   5      178.29      166.47     17.33 o 
   4   6   5      146.49      199.88     18.46 o 
   5   6   5       26.03       25.70     13.73 o 
   6   6   5      395.13      416.89     26.58 o 
   7   6   5       34.74        0.98     12.08 o 
   8   6   5        5.79        7.40      9.93 o 
   9   6   5        1.67       -1.09     14.84 o 
  10   6   5      722.93      830.56     39.40 o 
  11   6   5     1191.72     1315.13     53.69 o 
  12   6   5       54.56       42.41     23.58 o 
  13   6   5      173.54      192.57     29.28 o 
  14   6   5     3451.05     3339.81     85.88 o 
  15   6   5     2576.99     2365.31     86.82 o 
  16   6   5     1152.03     1177.38     90.08 o 
  17   6   5        0.70      -23.65     26.05 o 
  18   6   5       77.96       89.68     37.56 o 
  19   6   5       37.57       68.12     34.68 o 
  20   6   5      438.57      434.63     49.72 o 
  21   6   5      504.21      517.87     53.74 o 
  22   6   5      247.35      128.73     38.05 o 
  23   6   5        8.92       -3.20     32.03 o 
  24   6   5       42.11       44.63     39.18 o 
  25   6   5       18.89      -16.19     45.89 o 
  26   6   5      107.02       26.37     66.65 o 
   1   7   5        6.00        5.16     10.82 o 
   2   7   5      222.04      222.44     17.81 o 
   3   7   5     2944.37     2603.95     53.06 o 
   4   7   5     3624.79     3452.24     62.31 o 
   5   7   5     2317.09     2242.98     53.39 o 
   6   7   5      607.24      656.77     35.07 o 
   7   7   5      396.30      446.39     29.93 o 
   8   7   5      132.26       92.10     26.01 o 
   9   7   5       29.18        7.25     15.76 o 
  10   7   5       74.99       32.17     24.36 o 
  11   7   5      415.25      295.94     39.13 o 
  12   7   5     1889.08     1909.42     76.37 o 
  13   7   5     1518.23     1464.85     77.68 o 
  14   7   5     2261.23     2355.63     88.22 o 
  15   7   5     1351.82     1427.48     82.96 o 
  16   7   5      660.30      695.26     62.71 o 
  17   7   5     1164.54     1172.93     80.36 o 
  18   7   5      129.71       70.47     35.88 o 
  19   7   5        6.16      -21.63     30.01 o 
  20   7   5        4.38        9.42     31.13 o 
  21   7   5      147.60      154.60     40.73 o 
  22   7   5      127.26      131.55     39.87 o 
  23   7   5      602.07      672.40     63.62 o 
  24   7   5      840.14      786.70     69.59 o 
  25   7   5      194.23      155.23     52.87 o 
   0   8   5     3592.48     3507.03    103.08 o 
   1   8   5      547.83      610.76     32.49 o 
   2   8   5     1272.19     1135.50     38.50 o 
   3   8   5       16.16       11.97     14.32 o 
   4   8   5       60.05       49.41     16.08 o 
   5   8   5       35.31        2.02     13.40 o 
   6   8   5        6.80       -7.61     14.43 o 
   7   8   5      527.37      511.82     33.78 o 
   8   8   5     3983.64     4039.07    107.18 o 
   9   8   5        0.06        9.91     34.96 o 
  10   8   5     4979.79     5003.51    127.60 o 
  11   8   5      792.11      747.17     60.21 o 
  12   8   5      376.33      303.03     44.54 o 
  13   8   5      281.30      249.90     49.82 o 
  14   8   5      318.44      453.25     69.66 o 
  15   8   5        0.14      -27.44     27.44 o 
  16   8   5      180.82      154.04     39.74 o 
  17   8   5      527.08      472.20     83.82 o 
  18   8   5      654.62      691.14     67.33 o 
  19   8   5      556.13      505.49     61.66 o 
  20   8   5      418.79      403.76     91.46 o 
  21   8   5       66.94       33.78     34.02 o 
  22   8   5       65.70       45.26     37.19 o 
  23   8   5        0.07      -19.99     34.09 o 
  24   8   5        1.16      -40.69     41.12 o 
   1   9   5     1352.64     1326.91     50.58 o 
   2   9   5     6906.31     6426.52    108.74 o 
   3   9   5     8023.15     7517.11    119.99 o 
   4   9   5     5352.24     5238.17     87.54 o 
   5   9   5     7399.90     7156.84    114.07 o 
   6   9   5     6050.99     5732.38    100.00 o 
   7   9   5     5869.11     5861.57    115.75 o 
   8   9   5     4005.29     3874.88    108.26 o 
   9   9   5     2022.69     1884.44    123.53 o 
  10   9   5      847.31      868.58     65.19 o 
  11   9   5        5.36       -5.28     25.56 o 
  12   9   5       66.79       35.07     28.67 o 
  13   9   5       29.43      -13.86     29.13 o 
  14   9   5      189.04       84.30     33.99 o 
  15   9   5      609.97      743.99     68.56 o 
  16   9   5     1136.96     1252.58     87.37 o 
  17   9   5     1225.01     1227.31     87.23 o 
  18   9   5      412.29      434.98     60.96 o 
  19   9   5       12.15       63.86     41.39 o 
  20   9   5       17.09      -30.89     37.83 o 
  21   9   5      205.17      124.03     46.99 o 
  22   9   5       50.04       30.04     45.83 o 
  23   9   5      308.09      177.46     56.68 o 
   0  10   5        4.36        7.65     24.86 o 
   1  10   5      631.73      704.51     44.01 o 
   2  10   5      246.88      160.18     29.00 o 
   3  10   5        1.44        0.44     18.82 o 
   4  10   5      212.46      165.71     26.61 o 
   5  10   5       58.45       70.20     24.46 o 
   6  10   5     3369.73     3367.59    101.07 o 
   7  10   5       38.02       34.65     29.40 o 
   8  10   5     1537.55     1597.26     81.23 o 
   9  10   5       78.62       59.42     31.93 o 
  10  10   5     2620.62     2495.80     94.92 o 
  11  10   5        0.99      -23.57     23.57 o 
  12  10   5     1023.84     1150.09     79.93 o 
  13  10   5       29.53       -3.26     33.14 o 
  14  10   5        1.07       -1.70     35.45 o 
  15  10   5        0.47        3.52     33.20 o 
  16  10   5      117.79      185.99     46.62 o 
  17  10   5     1491.48     1544.33    102.02 o 
  18  10   5      564.41      544.62     68.52 o 
  19  10   5      214.42      252.70     55.16 o 
  20  10   5      380.05      249.30     86.08 o 
  21  10   5       31.03       46.56     45.84 o 
  22  10   5       35.60       41.02     53.00 o 
   1  11   5        5.46      -10.79     19.02 o 
   2  11   5        0.13        5.26     21.61 o 
   3  11   5      755.04      778.24     48.96 o 
   4  11   5     3255.59     3257.53     81.69 o 
   5  11   5     1064.66     1079.24     73.97 o 
   6  11   5     1809.64     1790.93    103.53 o 
   7  11   5      561.76      648.78    145.28 o 
   8  11   5      508.62      507.01     66.27 o 
   9  11   5      125.08      140.23     44.83 o 
  10  11   5        0.60      -21.98     31.06 o 
  11  11   5     1115.89     1241.09    100.70 o 
  12  11   5      468.92      475.87     68.19 o 
  13  11   5      756.20      735.86    104.63 o 
  14  11   5      288.41      299.13     53.01 o 
  15  11   5      670.59      745.72     74.36 o 
  16  11   5       44.52       33.19     40.15 o 
  17  11   5      187.05      126.85     48.45 o 
  18  11   5      327.47      335.10     60.53 o 
  19  11   5       31.93       27.63     40.77 o 
  20  11   5       11.12        0.74     44.29 o 
   0  12   5      699.61      739.47    119.31 o 
   1  12   5      386.79      477.93     42.64 o 
   2  12   5     1961.99     2099.64     69.77 o 
   3  12   5     2431.94     2280.29    101.82 o 
   4  12   5     2417.36     2267.90    106.69 o 
   5  12   5      929.24      936.79     84.38 o 
   6  12   5        7.55       38.18     38.97 o 
   7  12   5      561.33      618.74     88.56 o 
   8  12   5     2391.16     2694.67    123.41 o 
   9  12   5      462.46      478.78     69.12 o 
  10  12   5      723.85      846.84    130.25 o 
  11  12   5       38.05       46.51     43.52 o 
  12  12   5        2.51      -15.40     38.06 o 
  13  12   5       77.79       72.87     55.00 o 
  14  12   5        3.80        4.75     39.91 o 
  15  12   5       43.32       86.35     49.26 o 
  16  12   5      412.95      508.65     80.14 o 
  17  12   5      212.74      189.86     63.44 o 
  18  12   5      421.88      396.30     81.20 o 
   1  13   5       74.89       10.74     33.31 o 
   2  13   5      237.72      204.31     70.66 o 
   3  13   5      153.41      222.46     53.79 o 
   4  13   5        4.88       11.46     35.13 o 
   5  13   5      322.55      328.68     60.26 o 
   6  13   5      101.21      111.89     45.87 o 
   7  13   5      868.67      978.73     95.94 o 
   8  13   5      592.65      536.51     76.18 o 
   9  13   5       32.93      -22.36     36.88 o 
  10  13   5       49.32       42.74     43.09 o 
  11  13   5     1509.45     1722.57    171.54 o 
  12  13   5      101.62      124.73     50.32 o 
  13  13   5      707.12      640.17     86.01 o 
  14  13   5       60.17       42.40     41.75 o 
  15  13   5      212.16      262.11     67.73 o 
   0  14   5     2168.19     2366.02    142.10 o 
   1  14   5      469.98      559.97     75.93 o 
   2  14   5     1909.79     2277.25    142.95 o 
   3  14   5      479.47      561.31     95.36 o 
   4  14   5      213.72      122.37     64.40 o 
   5  14   5      173.67       53.47     55.17 o 
   6  14   5       43.36      -13.17     51.86 o 
   7  14   5      381.05      356.94     85.47 o 
   8  14   5       78.59       -4.57     50.81 o 
   9  14   5       24.44       37.23     60.69 o 
  10  14   5      142.60       17.83     47.22 o 
  11  14   5       29.82      -16.68     43.94 o 
  12  14   5      326.34      295.84     80.30 o 
   1  15   5       16.74      -78.56     78.56 o 
   2  15   5      105.60        0.85     58.62 o 
   3  15   5        3.31       52.04    160.57 o 
   4  15   5      108.21       95.67     66.62 o 
   5  15   5       55.27      -67.96     67.96 o 
   6  15   5      105.06       14.61     77.36 o 
   7  15   5      394.79      394.14    152.20 o 
   0   0   6        7.00       30.19     24.28 o 
   1   0   6       31.00       26.79     18.10 o 
   2   0   6      400.08      429.91     36.36 o 
   3   0   6     3893.86     3877.51     81.86 o 
   4   0   6    12584.79    13072.21    196.40 o 
   5   0   6    68531.18    69909.78    893.12 o 
   6   0   6    23862.57    23990.83    333.79 o 
   7   0   6    18214.97    17106.55    250.63 o 
   8   0   6     5396.06     5103.64    101.42 o 
   9   0   6     3114.00     2750.50     71.13 o 
  10   0   6     1404.71     1275.68     50.91 o 
  11   0   6     4831.40     4782.66    103.56 o 
  12   0   6     1454.84     1589.70     58.70 o 
  13   0   6      536.52      588.68     39.37 o 
  14   0   6     1051.10      927.82     45.60 o 
  15   0   6     1654.20     1759.75     59.77 o 
  16   0   6       68.09       43.74     23.11 o 
  17   0   6     1895.65     1618.52     75.10 o 
  18   0   6     1570.17     1663.58     76.86 o 
  19   0   6     5625.67     5765.42    206.33 o 
  20   0   6     1737.72     1848.47    124.14 o 
  21   0   6     2166.70     2195.35    129.47 o 
  22   0   6      332.68      502.12    160.75 o 
  23   0   6      241.98      336.71     78.90 o 
  24   0   6      419.84      289.79     74.91 o 
  25   0   6     2240.50     2111.00    165.88 o 
  26   0   6      753.15      577.35    101.85 o 
  27   0   6      168.53      168.28    114.90 o 
  28   0   6       50.00      -95.44     95.44 o 
   1   1   6     1397.49     1462.31     32.01 o 
   2   1   6     3594.93     3284.09     51.66 o 
   3   1   6      143.97      192.68     18.06 o 
   4   1   6      571.91      553.26     23.96 o 
   5   1   6     2242.38     2353.39     43.50 o 
   6   1   6     6932.25     6987.35     87.36 o 
   7   1   6      531.10      502.90     24.54 o 
   8   1   6     9052.67     9118.30    109.05 o 
   9   1   6       71.96       58.41     13.91 o 
  10   1   6     5703.71     5705.99     76.01 o 
  11   1   6      703.43      808.77     29.42 o 
  12   1   6      492.15      551.64     28.04 o 
  13   1   6      394.38      447.44     26.78 o 
  14   1   6      375.80      368.86     27.88 o 
  15   1   6       81.70       84.97     21.40 o 
  16   1   6     1094.10     1113.11     40.82 o 
  17   1   6     1149.54     1196.15     52.04 o 
  18   1   6      389.75      424.55     40.63 o 
  19   1   6       54.85       27.00     22.57 o 
  20   1   6      783.63      636.76     58.61 o 
  21   1   6      394.81      299.49     65.42 o 
  22   1   6      611.89      667.59     98.87 o 
  23   1   6       38.42       40.28     26.83 o 
  24   1   6     1480.85     1485.53    140.39 o 
  25   1   6      118.43      121.67     42.78 o 
  26   1   6     1091.27     1150.76     90.21 o 
  27   1   6      376.38      408.66     66.62 o 
  28   1   6        1.46       50.75     46.17 o 
   0   2   6     3747.82     4185.60    115.24 o 
   1   2   6     6724.40     7250.72    103.18 o 
   2   2   6     2811.01     3060.13     56.41 o 
   3   2   6     4984.70     5068.04     71.93 o 
   4   2   6      588.69      626.10     24.78 o 
   5   2   6      467.39      423.25     31.22 o 
   6   2   6      276.41      282.79     17.31 o 
   7   2   6     2050.56     2198.68     40.47 o 
   8   2   6    11702.31    11811.41    124.36 o 
   9   2   6     5966.25     5806.22     75.74 o 
  10   2   6    15785.58    15732.55    160.37 o 
  11   2   6      794.24      693.01     29.65 o 
  12   2   6    10291.65    10660.50    122.24 o 
  13   2   6      118.02      111.28     18.06 o 
  14   2   6     2595.34     2709.86     69.76 o 
  15   2   6       29.48       31.36     17.17 o 
  16   2   6      375.15      349.87     35.54 o 
  17   2   6      508.28      622.24     42.89 o 
  18   2   6      483.51      453.53     37.28 o 
  19   2   6     1311.57     1230.52     56.83 o 
  20   2   6       32.74       44.18     28.06 o 
  21   2   6     1323.26     1226.82     81.72 o 
  22   2   6      112.26      138.50     42.36 o 
  23   2   6       44.93       52.04     38.57 o 
  24   2   6       11.30      -33.29     33.29 o 
  25   2   6       94.88      140.37     46.02 o 
  26   2   6      149.45      150.55     49.42 o 
  27   2   6      191.38      229.27     83.13 o 
  28   2   6       23.63      -31.95     68.02 o 
   1   3   6       28.94       32.07      9.70 o 
   2   3   6     1916.43     2025.96     37.46 o 
   3   3   6     2560.00     2580.19     43.80 o 
   4   3   6     8585.12     8250.59    100.63 o 
   5   3   6     1638.97     1494.75     30.86 o 
   6   3   6     2680.70     2477.78     42.23 o 
   7   3   6     2137.24     2205.67     42.43 o 
   8   3   6     1208.51     1146.50     41.59 o 
   9   3   6      148.23      133.63     14.65 o 
  10   3   6     3785.82     4171.28     62.21 o 
  11   3   6     3670.87     3680.73     56.97 o 
  12   3   6     8452.10     8454.55    123.88 o 
  13   3   6     1172.28     1134.91     42.05 o 
  14   3   6      880.27      953.79     48.52 o 
  15   3   6      284.65      270.54     35.61 o 
  16   3   6     8245.51     8042.65    152.61 o 
  17   3   6     2911.13     2860.44     87.74 o 
  18   3   6     2477.45     2470.83     69.85 o 
  19   3   6      651.61      679.19     46.37 o 
  20   3   6        3.72       -0.90     24.09 o 
  21   3   6       49.70       11.94     28.20 o 
  22   3   6      560.67      685.62     66.15 o 
  23   3   6      356.74      388.03     55.84 o 
  24   3   6     1794.21     1793.16    106.46 o 
  25   3   6      283.76      194.95     60.78 o 
  26   3   6      227.45      129.46     52.30 o 
  27   3   6        9.67      -48.01     48.01 o 
  28   3   6        0.67       36.73     63.88 o 
   0   4   6     5958.15     5854.27     91.60 o 
   1   4   6     3975.45     3783.84     54.74 o 
   2   4   6     3514.15     3782.96     55.78 o 
   3   4   6     4700.98     4847.03     66.29 o 
   4   4   6     8797.23    10073.14    112.26 o 
   5   4   6      401.73      314.32     21.56 o 
   6   4   6     1494.76     1792.57     35.72 o 
   7   4   6       26.66       13.68      8.90 o 
   8   4   6      740.33      903.93     35.91 o 
   9   4   6      257.05      395.04     20.48 o 
  10   4   6     2154.57     2322.43     43.11 o 
  11   4   6        6.04      -11.69     17.10 o 
  12   4   6      120.19       99.98     19.87 o 
  13   4   6     1944.11     1823.97     58.98 o 
  14   4   6      482.59      522.75     40.45 o 
  15   4   6     1005.21     1013.28     57.83 o 
  16   4   6       59.40       82.72     25.87 o 
  17   4   6     2772.35     2652.11     78.71 o 
  18   4   6     1417.45     1550.00     87.65 o 
  19   4   6      321.86      328.74     36.20 o 
  20   4   6      173.73      162.80     30.89 o 
  21   4   6      704.90      746.38     52.18 o 
  22   4   6       53.59       50.99     30.14 o 
  23   4   6      231.13      132.36     41.79 o 
  24   4   6      226.07      193.71     68.34 o 
  25   4   6        3.46       -0.66     37.74 o 
  26   4   6      203.20      218.00     83.82 o 
  27   4   6       19.14      -22.37     64.98 o 
   1   5   6     3013.71     3254.16     52.56 o 
   2   5   6      812.17     1002.38     29.62 o 
   3   5   6     5200.65     5533.67     75.23 o 
   4   5   6       85.62       75.06     13.61 o 
   5   5   6      217.04      249.36     24.16 o 
   6   5   6      748.03      830.93     26.90 o 
   7   5   6     1956.70     1974.48     47.53 o 
   8   5   6        6.94        1.52     16.70 o 
   9   5   6      416.60      404.24     21.62 o 
  10   5   6      313.76      337.93     26.79 o 
  11   5   6       26.48       27.58     15.25 o 
  12   5   6       65.42       44.33     20.35 o 
  13   5   6      137.59      141.73     26.97 o 
  14   5   6      242.74      287.57     33.59 o 
  15   5   6     1029.30     1046.26     61.61 o 
  16   5   6        0.93        1.28     21.86 o 
  17   5   6      722.54      813.91     64.75 o 
  18   5   6      802.49      878.21     57.89 o 
  19   5   6      807.99      925.14     89.30 o 
  20   5   6       30.06       -0.93     26.70 o 
  21   5   6      136.44      131.71     34.31 o 
  22   5   6      470.98      401.61     65.21 o 
  23   5   6        7.83        6.63     36.45 o 
  24   5   6       59.31       19.12     49.93 o 
  25   5   6       15.14      -15.74     46.89 o 
  26   5   6        4.50       56.75     57.15 o 
  27   5   6        8.18       -6.12     66.00 o 
   0   6   6     2079.50     2148.98     54.73 o 
   1   6   6     4058.66     3937.39     54.60 o 
   2   6   6      526.83      497.19     25.93 o 
   3   6   6       59.13       29.94     11.61 o 
   4   6   6      142.69      223.57     19.79 o 
   5   6   6     1088.97     1145.28     37.20 o 
   6   6   6      130.91      142.51     15.35 o 
   7   6   6       66.27       37.26     11.57 o 
   8   6   6        0.43       10.08     11.09 o 
   9   6   6       63.66       26.00     17.06 o 
  10   6   6       42.90       19.73     16.73 o 
  11   6   6      997.28      882.91     58.47 o 
  12   6   6      577.11      552.16     49.90 o 
  13   6   6      388.92      353.44     43.07 o 
  14   6   6      348.72      349.12     49.08 o 
  15   6   6        3.06        8.35     25.29 o 
  16   6   6      521.98      546.33     54.85 o 
  17   6   6     3746.28     3640.12    113.08 o 
  18   6   6     1754.48     1840.55     88.31 o 
  19   6   6     1009.87      956.48     74.08 o 
  20   6   6       78.97       57.01     33.82 o 
  21   6   6       17.81       49.47     31.47 o 
  22   6   6      133.21       76.21     35.25 o 
  23   6   6      204.73      166.58     40.68 o 
  24   6   6      593.06      542.68     67.68 o 
  25   6   6        1.46        7.53     44.00 o 
  26   6   6       25.16       22.56     46.74 o 
   1   7   6      162.82      191.15     20.12 o 
   2   7   6     1306.82     1294.22     37.81 o 
   3   7   6      298.79      285.07     23.27 o 
   4   7   6     2312.49     2250.84     50.36 o 
   5   7   6     2115.91     2189.34     53.64 o 
   6   7   6        8.89       -3.52     12.50 o 
   7   7   6      872.27      824.04     38.04 o 
   8   7   6        1.96       -4.99     17.28 o 
   9   7   6      336.33      294.83     36.11 o 
  10   7   6       30.33        6.50     21.30 o 
  11   7   6       14.24       47.67     27.26 o 
  12   7   6      347.29      232.52     38.36 o 
  13   7   6     2523.61     2573.91     91.17 o 
  14   7   6     1813.12     1808.85     83.10 o 
  15   7   6      488.40      453.60     63.47 o 
  16   7   6     1272.43     1338.30     84.13 o 
  17   7   6        7.83      -16.96     29.43 o 
  18   7   6     1034.50     1078.22     83.61 o 
  19   7   6        1.17      -26.41     39.18 o 
  20   7   6       94.08       60.02     37.73 o 
  21   7   6        5.00       38.16     33.75 o 
  22   7   6      270.81      234.00     45.69 o 
  23   7   6      217.90      181.00     44.71 o 
  24   7   6       67.59       27.82     37.71 o 
  25   7   6      131.22      123.50     49.05 o 
   0   8   6      326.33      296.81     55.69 o 
   1   8   6      297.77      252.98     27.10 o 
   2   8   6      375.21      455.75     29.49 o 
   3   8   6       33.82       54.21     16.14 o 
   4   8   6       27.69       33.51     14.77 o 
   5   8   6        2.65       -4.51     13.88 o 
   6   8   6      711.74      846.62     48.13 o 
   7   8   6       45.43       81.55     21.41 o 
   8   8   6      562.98      563.32     44.56 o 
   9   8   6       83.92       67.13     44.97 o 
  10   8   6      254.98      218.91     36.22 o 
  11   8   6       15.46        1.60     28.72 o 
  12   8   6      514.91      383.94     47.03 o 
  13   8   6        2.52       15.32     28.00 o 
  14   8   6        5.44      -21.35     29.03 o 
  15   8   6      239.59      226.72     43.38 o 
  16   8   6      237.52      209.15     43.14 o 
  17   8   6      146.85      104.81     50.25 o 
  18   8   6      487.10      456.13     58.01 o 
  19   8   6       40.06       49.04     37.21 o 
  20   8   6      414.57      429.05     59.44 o 
  21   8   6      152.72      162.02     47.82 o 
  22   8   6      279.12      330.55     52.83 o 
  23   8   6        4.57        6.69     37.73 o 
  24   8   6      165.40      204.23     50.40 o 
   1   9   6        0.62        3.01     15.36 o 
   2   9   6       58.72        8.00     18.08 o 
   3   9   6       52.54       20.59     17.61 o 
   4   9   6      110.32      148.30     24.04 o 
   5   9   6       43.81      -10.88     18.23 o 
   6   9   6      383.20      389.49     32.53 o 
   7   9   6      448.11      395.11     38.80 o 
   8   9   6      327.69      252.58     39.13 o 
   9   9   6        0.27      -21.51     21.51 o 
  10   9   6      147.82      174.39     35.60 o 
  11   9   6        0.67        2.01     26.37 o 
  12   9   6      367.09      324.11     46.33 o 
  13   9   6      109.62      118.42     37.24 o 
  14   9   6       43.17       47.75     32.47 o 
  15   9   6        2.86       -5.24     32.40 o 
  16   9   6        6.55      -19.59     29.88 o 
  17   9   6        0.01      -24.06     32.75 o 
  18   9   6      280.24      247.97     49.75 o 
  19   9   6      144.11      177.04     47.90 o 
  20   9   6      486.91      501.36     65.26 o 
  21   9   6      298.34      367.88     60.15 o 
  22   9   6      103.90      121.50     48.79 o 
  23   9   6        4.23      -41.05     41.05 o 
   0  10   6     4720.25     5095.85    141.80 o 
   1  10   6      867.02      831.67     48.21 o 
   2  10   6      919.32      861.38     48.83 o 
   3  10   6      485.05      516.37     39.21 o 
   4  10   6       89.82      121.22     24.60 o 
   5  10   6     2670.01     2546.14     75.68 o 
   6  10   6       53.35       33.15     27.36 o 
   7  10   6      555.43      431.01     57.84 o 
   8  10   6        4.27       -5.72     25.29 o 
   9  10   6      161.03      127.20     40.15 o 
  10  10   6       15.80       77.80     31.74 o 
  11  10   6      264.86      181.57     51.20 o 
  12  10   6      279.90      376.06     51.19 o 
  13  10   6      891.02      932.56     77.03 o 
  14  10   6       92.87       63.78     37.82 o 
  15  10   6      147.44       80.41     38.71 o 
  16  10   6       26.59       28.33     42.38 o 
  17  10   6      106.11       55.15     40.43 o 
  18  10   6      815.75      836.88     79.95 o 
  19  10   6      585.32      647.51     75.39 o 
  20  10   6      892.64     1019.18     90.95 o 
  21  10   6      142.12      144.28     52.04 o 
   1  11   6      250.13      371.02     36.72 o 
   2  11   6      130.25      117.65     26.85 o 
   3  11   6      743.55      828.16     51.00 o 
   4  11   6      148.84      133.05     28.56 o 
   5  11   6     4304.23     3931.46    115.54 o 
   6  11   6      343.57      437.01     88.90 o 
   7  11   6     2453.98     2398.66    109.99 o 
   8  11   6      120.12      124.60     45.76 o 
   9  11   6     1434.16     1484.60    106.24 o 
  10  11   6      378.34      345.43     59.80 o 
  11  11   6      320.30      245.97     56.67 o 
  12  11   6      193.99      186.28     55.18 o 
  13  11   6       77.48       17.68     39.40 o 
  14  11   6      134.12       62.25     60.01 o 
  15  11   6      323.93      276.68     91.38 o 
  16  11   6       58.15       80.67     40.66 o 
  17  11   6       74.48      118.94     49.72 o 
  18  11   6       66.19       91.00     48.38 o 
  19  11   6       76.60       63.98     45.61 o 
  20  11   6      124.99      100.39     49.94 o 
   0  12   6      281.76      230.60     47.67 o 
   1  12   6       32.15       40.09     25.11 o 
   2  12   6       76.62        7.84     23.15 o 
   3  12   6      171.00      159.25     36.76 o 
   4  12   6        0.01      -15.67     33.41 o 
   5  12   6       90.82       78.16     41.24 o 
   6  12   6      378.92      327.04     62.75 o 
   7  12   6       19.47       24.59     37.47 o 
   8  12   6      359.49      364.28     62.29 o 
   9  12   6      436.62      581.64    100.20 o 
  10  12   6      475.70      472.90     69.12 o 
  11  12   6       62.33       46.93     52.60 o 
  12  12   6        5.43        6.66     41.80 o 
  13  12   6       42.97      -30.10     38.00 o 
  14  12   6       93.56      147.89     54.11 o 
  15  12   6        9.09       20.18     72.47 o 
  16  12   6        4.42       18.92     45.18 o 
  17  12   6       48.31       -9.97     48.70 o 
  18  12   6       65.24       -5.28     61.56 o 
   1  13   6        9.22       -9.22     27.33 o 
   2  13   6        4.21       26.37     49.82 o 
   3  13   6       28.57       17.59     36.93 o 
   4  13   6        0.14       77.34     70.50 o 
   5  13   6      619.68      501.87     69.20 o 
   6  13   6       16.20      -11.24     31.44 o 
   7  13   6       32.89       38.09     42.07 o 
   8  13   6        0.43       36.60     39.94 o 
   9  13   6      156.87      182.42     55.88 o 
  10  13   6      421.44      308.58     63.81 o 
  11  13   6       25.68      -34.60     37.14 o 
  12  13   6      224.49      129.85     54.52 o 
  13  13   6       36.07       25.88     48.14 o 
  14  13   6       44.43       92.76     47.98 o 
  15  13   6      137.34      110.32     54.34 o 
   0  14   6      378.59      303.56    119.67 o 
   1  14   6      672.45      717.59     84.03 o 
   2  14   6       19.65       -1.73     49.88 o 
   3  14   6      203.16      358.34    165.45 o 
   4  14   6       58.14      -27.58     49.01 o 
   5  14   6        0.00      -12.52     84.47 o 
   6  14   6      359.31      280.83     78.96 o 
   7  14   6        9.89       23.56     41.04 o 
   8  14   6       77.81       66.28     54.46 o 
   9  14   6        8.82       35.62     46.48 o 
  10  14   6        7.76       81.08     50.12 o 
  11  14   6      111.61       51.07     50.31 o 
  12  14   6       12.57        6.80     97.90 o 
   1  15   6       45.01      -83.32     83.32 o 
   2  15   6      186.41       59.76    140.86 o 
   3  15   6      249.94      227.67     79.14 o 
   4  15   6      295.16      192.88    125.57 o 
   5  15   6      255.44      404.91    139.50 o 
   6  15   6      286.86      372.27    314.54 o 
   1   1   7      220.20      220.89     16.89 o 
   2   1   7     1061.13     1204.57     30.67 o 
   3   1   7     6453.43     6423.49     82.64 o 
   4   1   7     2469.24     2632.85     51.86 o 
   5   1   7     7763.25     7893.73     96.96 o 
   6   1   7     6237.33     7335.02    100.34 o 
   7   1   7    20726.27    21761.63    221.47 o 
   8   1   7     2350.48     2750.69     52.15 o 
   9   1   7      197.25      190.11     19.19 o 
  10   1   7      245.85      248.51     21.40 o 
  11   1   7      198.51      199.51     19.68 o 
  12   1   7     2500.14     2656.69     52.95 o 
  13   1   7        0.65       -5.74     15.16 o 
  14   1   7      561.79      570.16     31.56 o 
  15   1   7     1418.89     1457.21     47.54 o 
  16   1   7      188.41      162.55     22.44 o 
  17   1   7      320.92      321.57     36.88 o 
  18   1   7     1041.50     1069.08     59.93 o 
  19   1   7       49.06       16.45     24.41 o 
  20   1   7      640.37      646.75     64.54 o 
  21   1   7      142.89      155.11     50.25 o 
  22   1   7       11.07      -15.80     37.64 o 
  23   1   7      117.12       81.78     39.54 o 
  24   1   7      495.95      348.82     51.57 o 
  25   1   7      536.28      517.63     61.64 o 
  26   1   7       88.16       48.43     33.11 o 
  27   1   7      285.44      235.89     66.83 o 
  28   1   7       23.74       17.72     54.01 o 
   0   2   7      598.45      638.41     49.04 o 
   1   2   7     1739.05     1846.45     51.41 o 
   2   2   7     9026.88     9141.65    105.60 o 
   3   2   7     1783.85     1759.84     55.09 o 
   4   2   7     8226.07     8503.68    107.79 o 
   5   2   7      807.02     1099.19     31.26 o 
   6   2   7      291.86      374.28     22.32 o 
   7   2   7     2395.70     2570.66     45.87 o 
   8   2   7    11996.87    12046.92    128.62 o 
   9   2   7    15946.52    16284.13    165.11 o 
  10   2   7      706.02      629.13     28.58 o 
  11   2   7    22383.74    23672.24    229.62 o 
  12   2   7     1147.49     1093.53     37.35 o 
  13   2   7     2706.51     2858.53     56.02 o 
  14   2   7     1069.98     1104.67     44.49 o 
  15   2   7       60.61       62.62     19.29 o 
  16   2   7      180.53      152.59     27.99 o 
  17   2   7      974.22      959.91     54.27 o 
  18   2   7        5.89      -12.89     21.08 o 
  19   2   7      263.87      227.71     36.23 o 
  20   2   7     1366.93     1501.74     80.59 o 
  21   2   7       96.92       78.90     40.61 o 
  22   2   7      865.64      836.81     69.90 o 
  23   2   7        3.83      -33.52     33.52 o 
  24   2   7      100.22       63.08     43.30 o 
  25   2   7      420.12      437.07     64.19 o 
  26   2   7      136.46       95.36     49.31 o 
  27   2   7        0.17      -18.39     43.17 o 
  28   2   7       24.07        7.84     54.63 o 
   1   3   7      121.63      129.55     14.19 o 
   2   3   7       47.15       58.34     11.11 o 
   3   3   7     4747.06     4537.43     63.14 o 
   4   3   7     4352.25     4203.15     65.53 o 
   5   3   7     8182.68     8217.41     92.36 o 
   6   3   7      443.98      499.82     22.55 o 
   7   3   7      222.92      384.15     20.78 o 
   8   3   7      616.71      811.91     29.21 o 
   9   3   7      102.52       45.73     14.48 o 
  10   3   7     1867.33     1895.46     43.19 o 
  11   3   7      472.15      460.92     26.08 o 
  12   3   7       47.38       40.24     17.34 o 
  13   3   7     3348.34     3501.79     84.96 o 
  14   3   7     1426.99     1477.72     46.91 o 
  15   3   7      496.29      595.34     43.36 o 
  16   3   7        6.07       14.36     22.94 o 
  17   3   7      213.64      181.17     31.87 o 
  18   3   7        8.16        4.50     22.51 o 
  19   3   7      145.84      125.36     28.60 o 
  20   3   7       46.30       46.17     26.57 o 
  21   3   7     1286.79     1377.36     71.90 o 
  22   3   7      357.69      378.37     55.47 o 
  23   3   7      876.37      981.02     79.41 o 
  24   3   7       98.87       70.45     42.30 o 
  25   3   7      508.28      545.77     69.56 o 
  26   3   7       79.00      168.74     56.99 o 
  27   3   7      450.14      389.95    122.38 o 
   0   4   7     1652.11     1752.25     42.30 o 
   1   4   7     5869.13     6318.77     78.65 o 
   2   4   7     3354.74     3565.80     54.82 o 
   3   4   7    10948.25    12113.00    130.20 o 
   4   4   7     2648.86     2814.95     50.10 o 
   5   4   7     2103.68     2097.49     46.24 o 
   6   4   7      779.76     1011.43     27.65 o 
   7   4   7      638.99      693.69     28.81 o 
   8   4   7        4.27       -7.57     11.27 o 
   9   4   7      692.27      776.60     28.79 o 
  10   4   7       18.71       12.44     10.53 o 
  11   4   7     1242.73     1199.93     41.66 o 
  12   4   7       42.60        0.71     16.20 o 
  13   4   7     1811.42     1786.34     50.62 o 
  14   4   7      103.27      139.83     27.50 o 
  15   4   7     4037.03     4254.75     96.89 o 
  16   4   7      902.48      825.12     52.05 o 
  17   4   7     5318.15     5224.86    113.19 o 
  18   4   7        4.81       24.14     25.40 o 
  19   4   7      409.24      377.48     41.68 o 
  20   4   7       29.59       50.00     24.40 o 
  21   4   7     1490.78     1424.63     74.56 o 
  22   4   7      290.56      296.83     55.81 o 
  23   4   7      206.33      136.16     85.96 o 
  24   4   7      357.16      389.66     99.86 o 
  25   4   7       52.77       14.40     56.37 o 
  26   4   7        1.88      -15.94     50.94 o 
  27   4   7      513.29      409.00     78.42 o 
   1   5   7      318.05      387.22     21.52 o 
   2   5   7     6148.05     6147.27     81.04 o 
   3   5   7     1521.63     1602.25     38.51 o 
   4   5   7      746.64      846.42     32.45 o 
   5   5   7      587.50      617.69     31.47 o 
   6   5   7     5583.16     5725.73     86.98 o 
   7   5   7     1291.63     1375.80     33.93 o 
   8   5   7      488.15      443.90     22.71 o 
   9   5   7      289.29      379.28     22.52 o 
  10   5   7        6.78       19.61     15.84 o 
  11   5   7        2.14       11.68     16.14 o 
  12   5   7        5.22       -6.41     17.92 o 
  13   5   7      896.41      827.45     73.72 o 
  14   5   7     2918.52     2805.81     77.11 o 
  15   5   7      269.37      264.43     33.04 o 
  16   5   7     1208.48     1307.98    112.54 o 
  17   5   7      457.02      449.49     52.23 o 
  18   5   7      285.57      243.34     40.11 o 
  19   5   7     1514.27     1554.20     88.84 o 
  20   5   7       20.44       -9.66     30.21 o 
  21   5   7      393.13      374.36     47.24 o 
  22   5   7       61.07       18.95     30.90 o 
  23   5   7        8.12        9.12     36.33 o 
  24   5   7      351.22      544.92     78.33 o 
  25   5   7       40.63       48.01     53.09 o 
  26   5   7       73.97       74.59     71.27 o 
   0   6   7    24131.58    24360.40    372.45 o 
   1   6   7     4749.86     4785.95     78.75 o 
   2   6   7    17109.63    17532.45    194.02 o 
   3   6   7     2771.75     2963.25     55.29 o 
   4   6   7    10850.93    11297.71    131.39 o 
   5   6   7      844.51      861.66     39.41 o 
   6   6   7      290.52      396.93     28.34 o 
   7   6   7      626.98      663.66     33.46 o 
   8   6   7     5785.10     5382.56    107.96 o 
   9   6   7     1428.40     1325.29     53.22 o 
  10   6   7    10279.70     9442.76    149.45 o 
  11   6   7     2695.89     2688.74    112.79 o 
  12   6   7     8475.89     8242.61    164.04 o 
  13   6   7      313.13      271.23     39.46 o 
  14   6   7      410.89      516.94     51.26 o 
  15   6   7        1.43        3.11     24.63 o 
  16   6   7       39.75       49.98     31.82 o 
  17   6   7       14.61      -15.75     26.12 o 
  18   6   7       19.12        5.17     29.35 o 
  19   6   7      571.30      691.07     65.48 o 
  20   6   7     1080.52     1088.94     80.82 o 
  21   6   7      321.59      249.25     49.46 o 
  22   6   7     1421.27     1409.20     83.54 o 
  23   6   7      245.46      244.62     46.49 o 
  24   6   7     1060.74     1100.70     90.00 o 
  25   6   7      155.49      181.91     61.23 o 
  26   6   7      187.70      201.61     66.14 o 
   1   7   7       10.60        7.35     12.02 o 
   2   7   7      109.81      120.18     18.51 o 
   3   7   7      151.11      173.72     20.51 o 
   4   7   7        7.12      -13.47     13.47 o 
   5   7   7      864.12      959.84     40.58 o 
   6   7   7      472.83      623.30     36.79 o 
   7   7   7       28.64       19.81     17.00 o 
   8   7   7       61.07       73.19     25.26 o 
   9   7   7      440.15      426.71     39.74 o 
  10   7   7      223.36      224.65     35.00 o 
  11   7   7       68.32       35.32     25.01 o 
  12   7   7      522.17      527.20     50.51 o 
  13   7   7       80.75       91.88     32.24 o 
  14   7   7      423.55      390.53     48.50 o 
  15   7   7        8.33       21.45     27.61 o 
  16   7   7      134.07      120.28     36.80 o 
  17   7   7       81.34       70.33     34.99 o 
  18   7   7      157.20      144.95     41.01 o 
  19   7   7      377.72      357.81     53.89 o 
  20   7   7      152.30       83.91     42.85 o 
  21   7   7      225.81      177.78     46.05 o 
  22   7   7        4.53       20.07     36.17 o 
  23   7   7       94.87       42.78     65.85 o 
  24   7   7       37.17       73.52     45.09 o 
  25   7   7       20.10       11.74     53.76 o 
   0   8   7      125.54       96.43     33.24 o 
   1   8   7      417.25      448.22     36.08 o 
   2   8   7      660.40      626.00     38.65 o 
   3   8   7      865.67      878.30     45.27 o 
   4   8   7      464.76      444.36     34.45 o 
   5   8   7      325.98      251.61     33.04 o 
   6   8   7       13.85       21.39     16.28 o 
   7   8   7       13.38        0.15     16.99 o 
   8   8   7      808.11      863.47     66.08 o 
   9   8   7      481.31      435.70     46.39 o 
  10   8   7     1703.24     1717.54     75.99 o 
  11   8   7     3715.79     3592.00    141.19 o 
  12   8   7     1766.28     1827.74     81.03 o 
  13   8   7      214.66      137.03     36.03 o 
  14   8   7       64.84       43.15     31.35 o 
  15   8   7       12.36      -26.97     26.97 o 
  16   8   7      320.10      281.76     47.93 o 
  17   8   7      972.81     1055.34     79.60 o 
  18   8   7      264.09      191.13     45.26 o 
  19   8   7      400.35      401.76     57.75 o 
  20   8   7       71.21       67.68     40.81 o 
  21   8   7       28.70      -10.92     37.86 o 
  22   8   7        6.07       53.64     37.07 o 
  23   8   7        7.49       36.85     44.65 o 
  24   8   7       20.27       12.62     39.94 o 
   1   9   7      354.92      346.02     33.86 o 
   2   9   7      256.87      241.77     28.47 o 
   3   9   7     1336.93     1344.79     52.41 o 
   4   9   7      567.70      620.39     41.29 o 
   5   9   7     3474.10     3357.68    119.09 o 
   6   9   7     1001.53      950.10     63.55 o 
   7   9   7     3062.33     3064.36    113.59 o 
   8   9   7       64.88       47.26     25.24 o 
   9   9   7      133.17      139.76     33.21 o 
  10   9   7        3.74       -9.01     22.75 o 
  11   9   7       62.47       47.63     31.19 o 
  12   9   7      636.39      779.86     65.12 o 
  13   9   7     2150.53     2133.11     90.82 o 
  14   9   7      732.95      687.34     65.38 o 
  15   9   7     3137.18     3238.48    115.04 o 
  16   9   7      316.35      353.04     53.17 o 
  17   9   7      443.14      470.85     61.46 o 
  18   9   7      344.48      257.07     53.18 o 
  19   9   7       29.97       20.01     61.06 o 
  20   9   7        8.64        4.99     37.85 o 
  21   9   7       17.48       51.35     43.24 o 
  22   9   7       15.28       48.23     45.81 o 
  23   9   7      148.68       65.57     60.88 o 
   0  10   7       66.95       29.18     30.47 o 
   1  10   7       15.08      -17.61     17.61 o 
   2  10   7      560.57      660.18     44.11 o 
   3  10   7      404.95      382.32     35.83 o 
   4  10   7     2040.49     2101.02     64.57 o 
   5  10   7     1099.33     1075.03     56.65 o 
   6  10   7        0.77       -9.02     23.64 o 
   7  10   7       11.05       44.44     34.17 o 
   8  10   7      516.07      569.98     67.29 o 
   9  10   7       18.93       -9.24     35.37 o 
  10  10   7      514.72      557.55     67.42 o 
  11  10   7       65.83      121.04     52.79 o 
  12  10   7       67.13       38.75     33.54 o 
  13  10   7        7.18       -8.73     30.48 o 
  14  10   7      192.16      199.79     46.64 o 
  15  10   7       37.93       20.39     34.49 o 
  16  10   7      146.99      106.84     45.54 o 
  17  10   7       67.94       84.51     43.40 o 
  18  10   7      126.94       98.48     51.42 o 
  19  10   7      412.86      387.04     62.39 o 
  20  10   7       31.42      -19.22     42.24 o 
  21  10   7      126.75       72.16     49.90 o 
   1  11   7      715.14      616.27     45.42 o 
   2  11   7      503.53      455.13     40.81 o 
   3  11   7      810.26      776.41     50.22 o 
   4  11   7      268.68      254.55     38.52 o 
   5  11   7       10.09       21.21     29.34 o 
   6  11   7      922.63      961.58     96.62 o 
   7  11   7     1016.51     1011.52     88.50 o 
   8  11   7      187.57      193.55     49.99 o 
   9  11   7      280.92      262.76     54.83 o 
  10  11   7       71.53       50.81     38.83 o 
  11  11   7       58.68      126.64     46.43 o 
  12  11   7      366.72      312.24     58.23 o 
  13  11   7      271.88      282.81     57.99 o 
  14  11   7       14.98      -38.56     38.56 o 
  15  11   7      354.92      333.11     69.52 o 
  16  11   7       15.96       11.69     45.00 o 
  17  11   7       16.08       23.13     48.63 o 
  18  11   7      131.41      109.41     56.26 o 
  19  11   7       32.46       -6.96     48.89 o 
   0  12   7     3478.10     3568.26    146.81 o 
   1  12   7      462.07      564.05     46.56 o 
   2  12   7     2254.09     2333.48     74.86 o 
   3  12   7      300.58      367.43     45.45 o 
   4  12   7     2036.17     2163.89    115.80 o 
   5  12   7     1088.20      977.11     88.43 o 
   6  12   7      191.06      159.87     57.70 o 
   7  12   7      191.04      171.78     49.10 o 
   8  12   7     4265.90     4143.98    154.03 o 
   9  12   7     2356.86     2243.39    121.60 o 
  10  12   7     6182.11     6392.78    236.28 o 
  11  12   7      488.28      510.83     93.21 o 
  12  12   7     1076.05     1004.38     99.18 o 
  13  12   7        6.97       -3.19     35.73 o 
  14  12   7      194.80      176.59     56.80 o 
  15  12   7       48.76       69.84     52.57 o 
  16  12   7      218.96      216.47     70.67 o 
  17  12   7        7.45      -43.83     43.83 o 
   1  13   7      206.73      176.43     34.24 o 
   2  13   7      126.33      120.33     36.78 o 
   3  13   7      574.73      671.65     77.75 o 
   4  13   7       51.77        0.50     44.21 o 
   5  13   7     1197.37     1206.82    103.04 o 
   6  13   7       33.06       14.58     39.43 o 
   7  13   7     1312.11     1434.27    113.35 o 
   8  13   7      583.55      624.28     78.94 o 
   9  13   7      567.26      439.66    114.49 o 
  10  13   7      475.74      437.38     73.02 o 
  11  13   7       31.56      111.94     50.08 o 
  12  13   7      429.05      393.98     70.39 o 
  13  13   7      102.26      134.36     56.37 o 
  14  13   7       56.61       42.86     74.24 o 
  15  13   7      423.50      357.30    100.44 o 
   0  14   7       33.83       96.51     90.96 o 
   1  14   7      202.56      228.97     58.74 o 
   2  14   7        0.04       21.25     52.38 o 
   3  14   7       76.88       64.47     53.48 o 
   4  14   7       44.30       32.21     56.29 o 
   5  14   7        6.22      -17.96     43.56 o 
   6  14   7       12.70      -36.67     36.67 o 
   7  14   7        0.27       30.52     42.23 o 
   8  14   7       87.66      141.52     61.55 o 
   9  14   7        0.73        3.18     40.72 o 
  10  14   7        5.09      -41.26     41.26 o 
  11  14   7       11.95       -7.11     44.11 o 
   1  15   7      213.82      129.21    107.08 o 
   2  15   7      106.10      -18.09     59.34 o 
   3  15   7     1470.14     1892.02    167.50 o 
   4  15   7      352.57      264.36     83.14 o 
   5  15   7     2575.17     2629.20    221.93 o 
   0   0   8    18818.21    19650.69    348.89 o 
   1   0   8   118202.16   119279.48   1303.48 o 
   2   0   8      431.04      463.23     38.82 o 
   3   0   8    13398.27    12550.87    198.04 o 
   4   0   8      967.63      975.51     46.17 o 
   5   0   8    13828.12    13322.36    209.48 o 
   6   0   8      474.71      484.67     37.32 o 
   7   0   8     1345.78     1595.03     70.50 o 
   8   0   8       16.81      -10.44     18.15 o 
   9   0   8       26.04       -0.15     23.75 o 
  10   0   8        4.74       31.54     24.68 o 
  11   0   8     3644.22     3414.85    225.86 o 
  12   0   8      945.99      875.09     62.95 o 
  13   0   8     2718.70     2417.96     98.58 o 
  14   0   8        4.53      -12.36     63.12 o 
  15   0   8     1838.03     1844.51     82.29 o 
  16   0   8      462.21      522.99     52.78 o 
  17   0   8     4938.33     4789.24    131.79 o 
  18   0   8      392.48      327.60     61.36 o 
  19   0   8     5735.61     5906.47    205.02 o 
  20   0   8       17.71       52.20     45.75 o 
  21   0   8      976.91      826.09     98.36 o 
  22   0   8       15.27       18.22     45.49 o 
  23   0   8     4431.92     4514.92    196.71 o 
  24   0   8       58.16       58.90     54.42 o 
  25   0   8     2332.60     2214.99    349.60 o 
  26   0   8        3.32       61.03     64.12 o 
  27   0   8       50.36      -49.29     65.29 o 
  28   0   8        1.14        2.16     62.37 o 
   1   1   8     5264.95     5017.93     66.70 o 
   2   1   8      532.98      607.82     30.12 o 
   3   1   8      400.87      392.16     23.34 o 
   4   1   8      407.21      600.00     28.00 o 
   5   1   8    12113.85    12189.70    138.37 o 
   6   1   8     6744.83     7210.64    102.87 o 
   7   1   8     3408.97     3121.10     56.96 o 
   8   1   8     1218.42     1286.45     38.19 o 
   9   1   8       54.27       54.50     15.52 o 
  10   1   8     1140.30     1111.23     37.02 o 
  11   1   8      739.62      815.21     36.69 o 
  12   1   8     1626.57     1703.64     44.65 o 
  13   1   8     1526.65     1393.01     42.26 o 
  14   1   8      465.23      451.25     30.13 o 
  15   1   8       61.92       44.07     18.55 o 
  16   1   8       44.34       37.83     18.73 o 
  17   1   8      611.65      601.19     36.10 o 
  18   1   8        6.79      -11.11     24.25 o 
  19   1   8     1675.69     1734.27     72.05 o 
  20   1   8       54.61       51.39     38.78 o 
  21   1   8      757.57      823.20     70.48 o 
  22   1   8        1.84       46.11     38.71 o 
  23   1   8      255.13      293.73     52.37 o 
  24   1   8       39.13      107.74     43.71 o 
  25   1   8       30.73      -20.47     37.18 o 
  26   1   8       28.13       16.45     38.63 o 
  27   1   8       57.87      102.18     52.39 o 
  28   1   8       24.34        3.38     67.38 o 
   0   2   8     3971.56     3996.63    113.93 o 
   1   2   8      730.41      764.16     46.34 o 
   2   2   8      970.30     1035.27     28.71 o 
   3   2   8     2194.78     2213.03     43.12 o 
   4   2   8    17768.62    19121.08    198.12 o 
   5   2   8     2603.92     2714.88     50.58 o 
   6   2   8      617.82      715.62     30.22 o 
   7   2   8       29.70       32.19     13.81 o 
   8   2   8    17642.66    17857.88    192.06 o 
   9   2   8      604.57      705.22     30.38 o 
  10   2   8     8939.23     9095.34    109.23 o 
  11   2   8      611.24      767.61     33.75 o 
  12   2   8     8274.49     7814.31    101.61 o 
  13   2   8       11.75      -12.45     13.93 o 
  14   2   8      426.39      471.49     36.13 o 
  15   2   8        5.47      -17.48     18.09 o 
  16   2   8     1154.90     1097.03     57.53 o 
  17   2   8        0.08       -4.48     20.11 o 
  18   2   8      798.17      800.11     47.89 o 
  19   2   8       19.66       35.44     21.08 o 
  20   2   8       78.31       18.50     26.94 o 
  21   2   8      655.58      659.43     73.75 o 
  22   2   8      276.98      178.77     61.41 o 
  23   2   8      260.11      208.11     46.28 o 
  24   2   8      310.80      295.95     55.68 o 
  25   2   8      177.87      264.77     56.54 o 
  26   2   8       16.87       62.70     48.10 o 
  27   2   8        3.55       29.96     47.50 o 
  28   2   8       93.61      145.39     63.68 o 
   1   3   8       92.94       74.68     14.69 o 
   2   3   8     3500.71     3520.89     62.11 o 
   3   3   8      304.11      315.61     20.35 o 
   4   3   8    18815.71    19198.04    183.74 o 
   5   3   8     3366.28     3385.29     54.63 o 
   6   3   8    18767.12    18825.00    196.42 o 
   7   3   8      208.40      217.40     20.51 o 
   8   3   8      569.52      532.96     27.29 o 
   9   3   8       82.74       73.10     14.45 o 
  10   3   8     3380.73     3434.22     72.60 o 
  11   3   8      440.19      455.99     36.76 o 
  12   3   8       14.36        8.73     13.86 o 
  13   3   8      735.07      775.01     39.46 o 
  14   3   8     2392.51     2250.96     58.28 o 
  15   3   8      219.40      198.15     31.95 o 
  16   3   8     2675.46     2692.87     77.32 o 
  17   3   8       35.98       17.77     24.00 o 
  18   3   8      266.74      259.30     36.57 o 
  19   3   8       79.70       94.04     26.38 o 
  20   3   8       89.60       88.49     33.76 o 
  21   3   8        1.20      -25.55     25.55 o 
  22   3   8       76.41       78.30     34.89 o 
  23   3   8       63.79       93.81     43.56 o 
  24   3   8     1493.52     1519.80    116.63 o 
  25   3   8      187.66      253.39     88.26 o 
  26   3   8      253.27      308.56     70.76 o 
  27   3   8       14.64       68.91     55.14 o 
   0   4   8    15292.25    15704.47    204.92 o 
   1   4   8    14306.32    14688.37    151.40 o 
   2   4   8     6904.34     7530.59     92.81 o 
   3   4   8     1602.39     1460.14     36.61 o 
   4   4   8    12673.42    13189.36    142.15 o 
   5   4   8     1307.63     1371.18     39.35 o 
   6   4   8      568.32      583.67     23.67 o 
   7   4   8      487.43      481.53     31.21 o 
   8   4   8     1420.49     1299.34     34.57 o 
   9   4   8     1694.26     1793.30     41.08 o 
  10   4   8      117.88       99.23     15.76 o 
  11   4   8     1336.12     1334.03     44.23 o 
  12   4   8      781.00      761.54     39.20 o 
  13   4   8     4118.55     4125.83     79.21 o 
  14   4   8      195.61      205.68     40.99 o 
  15   4   8     4228.22     4187.67     96.09 o 
  16   4   8       21.31       17.29     20.85 o 
  17   4   8       22.03        3.60     19.01 o 
  18   4   8        0.83       31.57     19.03 o 
  19   4   8     1408.86     1479.71     81.29 o 
  20   4   8     1300.07     1304.79     80.74 o 
  21   4   8      193.90      191.95     38.99 o 
  22   4   8      575.67      637.45    102.96 o 
  23   4   8      588.50      625.56     68.82 o 
  24   4   8       25.97       46.60     55.85 o 
  25   4   8      114.61      165.26     63.18 o 
  26   4   8       12.49      -38.57     50.87 o 
  27   4   8       12.89       40.72     56.49 o 
   1   5   8     1995.53     1931.37     46.62 o 
   2   5   8       70.23      104.25     15.34 o 
   3   5   8      905.72     1052.25     35.88 o 
   4   5   8      355.98      387.42     24.29 o 
   5   5   8     4637.79     4831.88     79.02 o 
   6   5   8        6.96      -12.85     12.85 o 
   7   5   8     4008.01     3778.97     69.73 o 
   8   5   8      299.22      314.47     20.61 o 
   9   5   8      587.58      739.58     31.73 o 
  10   5   8       69.05       91.22     25.19 o 
  11   5   8      131.94      150.97     26.44 o 
  12   5   8        6.55        2.18     16.80 o 
  13   5   8     3915.47     3754.62    103.04 o 
  14   5   8       21.64       65.45     27.71 o 
  15   5   8     3814.59     3697.55    107.32 o 
  16   5   8      446.21      487.65     50.34 o 
  17   5   8      271.08      289.09     42.62 o 
  18   5   8       65.82       79.02     33.68 o 
  19   5   8       18.03       41.24     38.67 o 
  20   5   8       35.94        7.87     31.54 o 
  21   5   8      381.55      443.37     50.62 o 
  22   5   8      370.06      306.73     48.43 o 
  23   5   8      572.67      521.42     63.72 o 
  24   5   8      421.40      494.68     64.47 o 
  25   5   8       54.73       69.32     69.31 o 
  26   5   8       71.42      112.17     76.48 o 
   0   6   8     1768.98     1873.22     71.59 o 
   1   6   8     7988.18     8291.92    103.56 o 
   2   6   8      261.92      284.95     28.33 o 
   3   6   8      530.04      637.77     30.97 o 
   4   6   8      391.25      444.49     28.96 o 
   5   6   8     4410.15     4709.13     81.45 o 
   6   6   8      397.94      451.31     31.16 o 
   7   6   8     6864.55     6671.94    102.53 o 
   8   6   8       66.09       58.44     16.52 o 
   9   6   8     3310.34     3160.25     80.02 o 
  10   6   8      840.98      927.53     52.84 o 
  11   6   8     4318.40     4189.87    114.11 o 
  12   6   8      202.50      258.44     39.23 o 
  13   6   8      724.90      756.20     74.62 o 
  14   6   8        7.13       20.00     32.26 o 
  15   6   8      874.06     1008.08     69.50 o 
  16   6   8      105.16      122.30     35.09 o 
  17   6   8       68.27       43.72     29.51 o 
  18   6   8      444.39      420.39     52.82 o 
  19   6   8     3316.95     3416.54    115.50 o 
  20   6   8      216.01      188.45    101.73 o 
  21   6   8      986.24     1119.51     84.06 o 
  22   6   8      149.21      186.95     43.13 o 
  23   6   8      329.95      224.55     47.52 o 
  24   6   8       26.38       34.61     42.47 o 
  25   6   8      499.08      522.76     99.53 o 
  26   6   8       30.33       80.50     57.85 o 
   1   7   8     1948.85     2114.63     56.37 o 
   2   7   8      387.25      368.72     25.50 o 
   3   7   8      252.19      313.98     25.05 o 
   4   7   8     4592.40     4611.57     76.58 o 
   5   7   8      266.95      312.61     34.68 o 
   6   7   8     2529.37     2564.88     85.37 o 
   7   7   8     4558.13     4030.91     78.98 o 
   8   7   8      216.50      177.48     30.77 o 
   9   7   8      426.87      317.89     36.74 o 
  10   7   8       54.91       59.27     25.96 o 
  11   7   8        1.84        2.21     24.58 o 
  12   7   8      126.49      131.30     33.99 o 
  13   7   8       16.67        1.21     26.11 o 
  14   7   8      313.75      406.48     48.74 o 
  15   7   8      328.76      289.67     44.79 o 
  16   7   8      535.70      516.13     57.16 o 
  17   7   8       15.62        6.31     30.06 o 
  18   7   8      435.67      443.61     57.39 o 
  19   7   8      348.96      304.86     51.40 o 
  20   7   8      150.59      157.40     45.04 o 
  21   7   8       12.83       -3.81     37.22 o 
  22   7   8      847.71      926.42     82.85 o 
  23   7   8       35.04       15.61     34.51 o 
  24   7   8      677.68      740.30     80.16 o 
  25   7   8       51.69       93.51     51.06 o 
   0   8   8     1576.89     1600.15     73.80 o 
   1   8   8     1662.39     1660.30     57.64 o 
   2   8   8      820.80      716.59     42.00 o 
   3   8   8      511.29      519.80     36.84 o 
   4   8   8     1379.98     1304.53     50.36 o 
   5   8   8        2.57       17.65     17.34 o 
   6   8   8        9.65      -15.68     15.68 o 
   7   8   8      779.05      803.03     43.82 o 
   8   8   8     1505.00     1432.76     63.44 o 
   9   8   8     2388.41     2371.30     76.38 o 
  10   8   8     2940.91     2698.68     97.18 o 
  11   8   8     4303.87     4099.92    114.96 o 
  12   8   8     1966.29     2076.01    108.42 o 
  13   8   8     2105.48     2073.87    119.06 o 
  14   8   8        6.44       41.46     30.96 o 
  15   8   8      255.02      315.03     47.60 o 
  16   8   8        6.11       11.20     31.68 o 
  17   8   8        3.60       -3.30     32.29 o 
  18   8   8      123.36       91.92     36.66 o 
  19   8   8       32.62       19.99     35.79 o 
  20   8   8       43.17      -15.86     38.15 o 
  21   8   8       52.14       16.86     41.57 o 
  22   8   8       88.75      120.51     47.28 o 
  23   8   8       76.68       13.71     39.39 o 
  24   8   8      183.60      213.84     49.78 o 
   1   9   8        7.62       -7.78     16.60 o 
   2   9   8      911.84     1146.39     54.84 o 
   3   9   8      299.70      307.33     31.73 o 
   4   9   8     1144.12     1146.23     53.00 o 
   5   9   8      321.14      414.67     39.13 o 
   6   9   8     2811.10     2675.52     85.05 o 
   7   9   8      100.48      115.56     32.65 o 
   8   9   8      489.49      442.61     48.93 o 
   9   9   8       83.97       56.64     32.30 o 
  10   9   8       81.35      125.06     33.85 o 
  11   9   8       27.44      -12.89     23.58 o 
  12   9   8      322.64      435.10     52.82 o 
  13   9   8        1.75       10.65     29.54 o 
  14   9   8      211.79      170.52     42.42 o 
  15   9   8       30.77        5.88     31.49 o 
  16   9   8      442.18      515.82     61.43 o 
  17   9   8      291.80      252.20     49.33 o 
  18   9   8     1381.78     1589.36    102.78 o 
  19   9   8        0.01       -2.58     44.62 o 
  20   9   8      803.15      708.57     76.15 o 
  21   9   8        0.01       17.04     40.36 o 
  22   9   8        9.76        7.79     46.32 o 
   0  10   8      255.87      376.27     69.32 o 
   1  10   8     1811.65     1770.16     60.81 o 
   2  10   8      158.36      222.65     39.61 o 
   3  10   8     3145.09     3007.61     78.22 o 
   4  10   8      157.61      121.50     25.08 o 
   5  10   8       81.78       31.74     40.15 o 
   6  10   8       92.63       42.21     30.95 o 
   7  10   8     1489.71     1621.79    104.96 o 
   8  10   8       97.58       59.04     35.09 o 
   9  10   8      708.04      757.06     76.37 o 
  10  10   8      451.73      529.08     76.77 o 
  11  10   8     1755.91     1872.76    128.42 o 
  12  10   8        6.11       15.53     35.95 o 
  13  10   8     1291.55     1431.13    108.28 o 
  14  10   8      128.92       65.66     41.82 o 
  15  10   8       50.21       33.63     38.05 o 
  16  10   8      639.17      682.31     71.57 o 
  17  10   8      148.24       95.29     44.23 o 
  18  10   8      355.76      327.75     60.39 o 
  19  10   8      318.94      365.34     62.12 o 
  20  10   8      617.96      635.77     75.75 o 
  21  10   8      420.89      436.52     69.44 o 
   1  11   8      572.94      575.44     44.86 o 
   2  11   8      917.74      897.66     54.50 o 
   3  11   8      700.90      659.66     48.21 o 
   4  11   8      474.76      576.76     51.65 o 
   5  11   8      236.11      321.48     47.48 o 
   6  11   8      240.60      233.63     51.98 o 
   7  11   8      312.51      245.17     76.16 o 
   8  11   8      191.30      210.82     59.15 o 
   9  11   8      269.31      310.14     56.12 o 
  10  11   8       10.16        9.91     35.99 o 
  11  11   8      224.37      209.75     55.43 o 
  12  11   8      176.61      127.91     47.05 o 
  13  11   8        1.96        6.53     34.59 o 
  14  11   8      273.66      295.64     64.53 o 
  15  11   8      150.89       68.44     45.58 o 
  16  11   8      165.52      140.98     57.77 o 
  17  11   8      212.03      218.24     63.74 o 
  18  11   8        9.76       12.06     45.73 o 
  19  11   8      227.45       91.94     57.65 o 
   0  12   8      262.86      204.93     50.09 o 
   1  12   8     1237.89     1300.00     67.85 o 
   2  12   8        0.97       51.16     25.97 o 
   3  12   8      622.11      697.26     57.43 o 
   4  12   8      152.21      101.08     39.74 o 
   5  12   8      537.08      554.13     71.30 o 
   6  12   8      105.15       71.35     41.06 o 
   7  12   8     1064.15     1349.89    117.00 o 
   8  12   8        0.23        5.54     46.54 o 
   9  12   8      917.24     1139.36    100.07 o 
  10  12   8       13.34       -9.26     40.27 o 
  11  12   8      607.16      583.04    112.14 o 
  12  12   8      174.30      147.36     53.52 o 
  13  12   8      577.55      465.46     78.14 o 
  14  12   8       26.92       -5.26     40.77 o 
  15  12   8       65.57      155.34     60.10 o 
  16  12   8       20.60      -41.44     48.54 o 
  17  12   8       80.49       40.96     82.46 o 
   1  13   8        0.50      -11.13     25.09 o 
   2  13   8      530.11      507.58     53.23 o 
   3  13   8        3.41       11.14     32.78 o 
   4  13   8      596.49      710.00    124.07 o 
   5  13   8      102.10       62.51     42.10 o 
   6  13   8      857.99      955.49    100.26 o 
   7  13   8      134.50       94.78     49.38 o 
   8  13   8     1464.63     1360.90    112.43 o 
   9  13   8       18.78      -42.75     77.16 o 
  10  13   8      271.35      157.90     48.84 o 
  11  13   8      105.92      114.60     54.89 o 
  12  13   8       12.09       69.93     72.55 o 
  13  13   8      213.03      225.59     62.41 o 
  14  13   8      136.06      173.66     60.26 o 
   0  14   8        3.42      -37.45     80.69 o 
   1  14   8      606.92      587.80     77.29 o 
   2  14   8      164.91      166.42     64.13 o 
   3  14   8       59.06       51.10     46.61 o 
   4  14   8        1.12        4.24     45.26 o 
   5  14   8       36.38       41.64     44.49 o 
   6  14   8      275.36      247.05     79.06 o 
   7  14   8       16.38      -29.07     42.57 o 
   8  14   8      156.39      167.03     58.43 o 
   9  14   8      159.96      204.99     63.44 o 
  10  14   8       79.53       62.20     57.75 o 
  11  14   8       51.40      107.23     54.96 o 
   1  15   8      132.93      -30.40     87.42 o 
   2  15   8      422.01      390.03    133.60 o 
   3  15   8      100.21       19.89     59.39 o 
   4  15   8     1349.51     1730.78    287.22 o 
   1   1   9      707.79      822.03     29.51 o 
   2   1   9      500.68      594.67     26.56 o 
   3   1   9     1197.04     1225.93     36.55 o 
   4   1   9      296.10      448.05     27.06 o 
   5   1   9      371.06      536.45     28.66 o 
   6   1   9     1087.29     1323.41     43.79 o 
   7   1   9      671.40      763.58     33.74 o 
   8   1   9     1548.95     1600.66     47.83 o 
   9   1   9        1.30       13.53     13.67 o 
  10   1   9     3500.72     3726.60     68.41 o 
  11   1   9     1878.93     1928.74     50.58 o 
  12   1   9      634.26      733.45     38.01 o 
  13   1   9     1121.14     1114.02     40.48 o 
  14   1   9      564.61      501.30     32.49 o 
  15   1   9     2441.81     2478.47     80.34 o 
  16   1   9     1795.51     1707.03     59.16 o 
  17   1   9        3.42       -1.64     16.33 o 
  18   1   9       99.62      105.09     28.63 o 
  19   1   9      407.78      440.98     44.50 o 
  20   1   9       23.34      -27.99     27.99 o 
  21   1   9       28.04       99.07     42.94 o 
  22   1   9       35.23       80.90     38.72 o 
  23   1   9       56.01       60.47     55.91 o 
  24   1   9      502.69      501.62     63.14 o 
  25   1   9      762.83      728.55     76.61 o 
  26   1   9        0.10      -16.95     39.36 o 
  27   1   9      103.04       66.40     74.23 o 
  28   1   9       70.42       49.78     56.43 o 
   0   2   9       74.51      134.50     26.84 o 
   1   2   9     1173.56     1236.21     43.77 o 
   2   2   9     4713.46     4254.51     66.49 o 
   3   2   9      436.83      400.46     23.84 o 
   4   2   9      472.11      545.62     42.99 o 
   5   2   9     3254.25     3712.42     62.97 o 
   6   2   9        0.14        6.63     13.82 o 
   7   2   9      578.94      654.03     31.37 o 
   8   2   9       83.03       88.95     17.32 o 
   9   2   9     2038.81     2129.17     49.65 o 
  10   2   9     2776.77     2482.99     52.08 o 
  11   2   9     2129.54     2240.42     50.80 o 
  12   2   9      109.65      121.84     20.44 o 
  13   2   9     1097.47     1065.08     44.37 o 
  14   2   9      549.84      594.53     48.04 o 
  15   2   9     1755.70     1676.28     53.39 o 
  16   2   9      470.20      449.94     34.70 o 
  17   2   9      130.79       78.56     26.40 o 
  18   2   9      737.31      750.20     58.98 o 
  19   2   9      173.96      149.18     35.73 o 
  20   2   9      809.59      848.13     59.23 o 
  21   2   9        0.95        7.73     27.21 o 
  22   2   9       59.56       82.40     37.88 o 
  23   2   9       46.92      -36.98     36.98 o 
  24   2   9      111.81      127.51     35.27 o 
  25   2   9      142.25       13.21     33.55 o 
  26   2   9      121.52      151.57     63.49 o 
  27   2   9       11.51       85.78     73.15 o 
   1   3   9     1796.53     1946.76     48.56 o 
   2   3   9        9.80      -12.29     12.29 o 
   3   3   9      705.09      780.70     37.57 o 
   4   3   9        5.58       13.78     17.92 o 
   5   3   9     3177.24     3630.27     61.39 o 
   6   3   9        0.69        5.05     11.76 o 
   7   3   9     1324.25     1390.27     35.72 o 
   8   3   9       93.86       84.27     15.33 o 
   9   3   9    10090.39    10897.23    125.24 o 
  10   3   9      984.57     1030.91     35.74 o 
  11   3   9     2600.10     2540.57     52.36 o 
  12   3   9       19.31       13.84     15.79 o 
  13   3   9       81.87       56.02     19.83 o 
  14   3   9      192.11      272.07     36.21 o 
  15   3   9     2582.06     2413.85     71.47 o 
  16   3   9      258.31      211.89     33.68 o 
  17   3   9     2238.99     2215.41     72.14 o 
  18   3   9        3.96       15.47     24.50 o 
  19   3   9      104.58       29.84     28.75 o 
  20   3   9      181.49      168.95     31.41 o 
  21   3   9      142.05      105.28     40.20 o 
  22   3   9       13.60        4.77     28.94 o 
  23   3   9     1470.97     1371.36    110.91 o 
  24   3   9       73.45       90.61     52.88 o 
  25   3   9      668.42      756.83     94.27 o 
  26   3   9        2.00       47.15     57.25 o 
  27   3   9      742.11      819.06    100.06 o 
   0   4   9      141.18      177.08     18.81 o 
   1   4   9    35426.56    36183.84    328.83 o 
   2   4   9      128.50      108.00     19.61 o 
   3   4   9     5727.69     5339.51    104.49 o 
   4   4   9      917.95      948.00     33.14 o 
   5   4   9      168.35      191.97     20.80 o 
   6   4   9       16.09       30.70     10.76 o 
   7   4   9       43.98       41.50     12.85 o 
   8   4   9      253.79      220.56     25.20 o 
   9   4   9     2851.03     2590.87     50.88 o 
  10   4   9       66.37       65.75     19.27 o 
  11   4   9     6278.71     5963.44     95.32 o 
  12   4   9      247.71      226.09     24.98 o 
  13   4   9     6450.68     6094.99    107.55 o 
  14   4   9     2361.75     2434.61     78.81 o 
  15   4   9     3000.09     3059.51     89.81 o 
  16   4   9       59.76       14.95     21.48 o 
  17   4   9      655.71      558.70     47.26 o 
  18   4   9       10.26       -9.17     26.72 o 
  19   4   9     1894.44     1878.15     84.91 o 
  20   4   9      301.41      244.99     45.64 o 
  21   4   9      727.97      841.00     63.10 o 
  22   4   9        5.82       74.48     37.65 o 
  23   4   9      444.50      575.46     65.55 o 
  24   4   9      353.07      283.24     66.78 o 
  25   4   9      119.17       93.71     55.73 o 
  26   4   9        2.98       -5.74     51.84 o 
  27   4   9      341.35      290.65     93.47 o 
   1   5   9      426.43      467.06     24.47 o 
   2   5   9      866.08     1064.21     36.37 o 
   3   5   9     1307.91     1309.05     37.27 o 
   4   5   9     2691.93     2731.31     54.29 o 
   5   5   9      516.87      432.42     36.58 o 
   6   5   9      481.13      586.02     32.98 o 
   7   5   9        2.62        4.55     13.10 o 
   8   5   9      114.20       71.52     20.63 o 
   9   5   9       56.27       32.94     20.24 o 
  10   5   9     1549.52     1456.24     56.88 o 
  11   5   9       17.68       -1.83     20.94 o 
  12   5   9      371.43      377.44     36.75 o 
  13   5   9      162.93      176.15     33.79 o 
  14   5   9      149.75       99.41     34.36 o 
  15   5   9        2.06      -14.66     22.99 o 
  16   5   9      302.84      335.15     44.83 o 
  17   5   9       98.68       59.70     30.37 o 
  18   5   9      116.81       82.29     35.26 o 
  19   5   9      278.48      218.28     43.85 o 
  20   5   9      121.33       57.62     35.23 o 
  21   5   9      180.60      156.65     43.18 o 
  22   5   9        6.38      -11.07     30.35 o 
  23   5   9      624.80      576.15     65.06 o 
  24   5   9        7.42       95.47     51.20 o 
  25   5   9      337.34      314.43    100.26 o 
  26   5   9        2.86       22.06     69.70 o 
   0   6   9       50.87        9.21     21.02 o 
   1   6   9      173.76      175.47     24.42 o 
   2   6   9      535.90      585.07     35.86 o 
   3   6   9      289.16      357.37     27.24 o 
   4   6   9      916.16      765.52     34.37 o 
   5   6   9        7.03       14.65     15.53 o 
   6   6   9     1683.52     1797.49     51.21 o 
   7   6   9      203.34      210.18     24.20 o 
   8   6   9    10202.70    10147.62    138.10 o 
   9   6   9       61.81       56.82     23.01 o 
  10   6   9     3701.21     3737.87     89.78 o 
  11   6   9        0.79       -2.47     21.58 o 
  12   6   9     1565.03     1678.96     74.22 o 
  13   6   9      235.01      232.02     38.99 o 
  14   6   9     2037.79     1918.55    106.53 o 
  15   6   9        0.33      -20.03     20.03 o 
  16   6   9      250.82      236.17     41.71 o 
  17   6   9        6.30        1.88     28.08 o 
  18   6   9      512.07      439.21     52.12 o 
  19   6   9       16.27       -6.52     31.11 o 
  20   6   9       78.28       24.66     35.04 o 
  21   6   9        2.23      -18.03     34.70 o 
  22   6   9      216.58      278.49     54.92 o 
  23   6   9        1.76      -34.94     34.94 o 
  24   6   9       50.60       36.10     41.06 o 
  25   6   9      113.94      187.23     64.23 o 
   1   7   9      828.16      777.80     42.00 o 
   2   7   9     1618.82     1694.73     52.77 o 
   3   7   9       30.32        4.89     15.23 o 
   4   7   9     3072.51     3082.98     67.68 o 
   5   7   9      102.31       73.26     21.78 o 
   6   7   9     1809.92     1579.84     71.66 o 
   7   7   9      974.86      914.93     43.11 o 
   8   7   9      998.94      977.54     55.94 o 
   9   7   9      458.21      444.08     40.68 o 
  10   7   9      332.36      249.95     41.65 o 
  11   7   9        2.68        7.43     23.83 o 
  12   7   9     1476.20     1487.62     82.19 o 
  13   7   9      252.36      195.11     38.89 o 
  14   7   9      553.61      536.30     54.83 o 
  15   7   9       20.86        6.89     30.79 o 
  16   7   9     1016.11      999.65     73.82 o 
  17   7   9      235.13      182.62     41.79 o 
  18   7   9        1.03      -18.60     31.22 o 
  19   7   9      380.53      331.39     52.81 o 
  20   7   9      850.81      898.41     78.29 o 
  21   7   9       23.37       47.01     38.57 o 
  22   7   9      955.48     1157.02     90.26 o 
  23   7   9       13.48       77.45     38.83 o 
  24   7   9     2003.91     2206.16    125.27 o 
   0   8   9      770.85      956.66    115.51 o 
   1   8   9     4636.40     4311.02     87.61 o 
   2   8   9        1.88       20.34     17.70 o 
   3   8   9      612.69      515.91     37.73 o 
   4   8   9        9.42       17.92     17.33 o 
   5   8   9      614.39      514.44     45.12 o 
   6   8   9       34.91       38.85     27.03 o 
   7   8   9     3646.97     3272.89     85.83 o 
   8   8   9      202.21      209.79     33.16 o 
   9   8   9     2742.14     2586.99     79.29 o 
  10   8   9       48.84       37.79     27.63 o 
  11   8   9     3013.39     2983.86    125.37 o 
  12   8   9      625.42      746.64     62.81 o 
  13   8   9     4780.54     4395.31    126.28 o 
  14   8   9      799.79      829.92     67.91 o 
  15   8   9      776.75      600.60     61.19 o 
  16   8   9      110.03      121.93     38.36 o 
  17   8   9      319.83      276.42     49.34 o 
  18   8   9      230.22      215.07     48.32 o 
  19   8   9      300.82      286.64     54.44 o 
  20   8   9      272.44      199.29     66.28 o 
  21   8   9      352.89      426.27     65.20 o 
  22   8   9        3.74       27.47     62.44 o 
  23   8   9      358.08      310.61     63.15 o 
   1   9   9      497.11      467.66     36.99 o 
   2   9   9       16.43       14.48     18.72 o 
   3   9   9      567.12      546.32     95.47 o 
   4   9   9       37.00       12.59     19.72 o 
   5   9   9        3.93       18.00     20.56 o 
   6   9   9       16.55       30.08     30.17 o 
   7   9   9       45.41       36.80     31.27 o 
   8   9   9        4.19       30.10     27.48 o 
   9   9   9       31.99       32.06     33.15 o 
  10   9   9        4.27      -11.46     27.40 o 
  11   9   9     1118.40     1120.53     90.87 o 
  12   9   9      129.37      148.17     39.46 o 
  13   9   9     3780.65     3517.70    141.99 o 
  14   9   9        4.17       -2.27     31.51 o 
  15   9   9      426.29      508.09     62.43 o 
  16   9   9        0.83       18.29     31.98 o 
  17   9   9       74.88      129.31     43.89 o 
  18   9   9       17.98       52.27     39.50 o 
  19   9   9       52.52       62.68     41.65 o 
  20   9   9      102.61      100.91     49.48 o 
  21   9   9        7.48      -39.24     39.24 o 
  22   9   9       16.26       11.36     42.90 o 
   0  10   9      793.95      730.21     66.57 o 
   1  10   9     3302.11     3124.14     80.63 o 
   2  10   9      196.84      209.50     30.27 o 
   3  10   9      675.56      668.26     46.11 o 
   4  10   9       22.62       -0.30     21.27 o 
   5  10   9     1598.11     1546.46     80.47 o 
   6  10   9      339.00      295.28     52.25 o 
   7  10   9      930.50     1029.26     74.27 o 
   8  10   9        0.68       22.41     32.87 o 
   9  10   9       27.27       55.19     36.27 o 
  10  10   9       56.32       12.51     41.61 o 
  11  10   9     1160.46     1344.48    103.89 o 
  12  10   9       21.66       54.77     39.39 o 
  13  10   9      806.79      637.05     94.78 o 
  14  10   9       16.99       42.54     41.91 o 
  15  10   9       49.94        5.27     36.41 o 
  16  10   9      742.45      595.13     80.12 o 
  17  10   9     1088.81     1275.39     95.58 o 
  18  10   9      395.46      354.49     61.23 o 
  19  10   9     1250.19     1521.44    108.21 o 
  20  10   9      209.19      149.42     53.19 o 
  21  10   9      282.90      296.08     87.65 o 
   1  11   9      195.46      232.65     33.47 o 
   2  11   9     1658.58     1634.79     67.21 o 
   3  11   9        7.97       29.52     24.05 o 
   4  11   9     1337.48     1407.70     76.77 o 
   5  11   9       71.09       37.70     30.86 o 
   6  11   9     1513.93     1617.76    109.04 o 
   7  11   9       17.58       61.82     39.75 o 
   8  11   9      471.99      479.26     68.76 o 
   9  11   9        7.08        3.21     33.01 o 
  10  11   9      464.17      404.76     66.60 o 
  11  11   9        0.23      -23.72     64.56 o 
  12  11   9     1195.64     1415.27    111.09 o 
  13  11   9       37.27      -39.53     39.53 o 
  14  11   9      478.32      541.67     77.44 o 
  15  11   9        1.04      -23.11    102.53 o 
  16  11   9      678.03      536.72    104.15 o 
  17  11   9       29.70       47.20     78.27 o 
  18  11   9      223.88      142.70     59.50 o 
  19  11   9      164.65      125.82     57.01 o 
   0  12   9      521.56      385.13     63.17 o 
   1  12   9       50.18        4.89     24.92 o 
   2  12   9       37.78       15.65     36.07 o 
   3  12   9        8.95       31.10     29.60 o 
   4  12   9      195.26      106.15     52.18 o 
   5  12   9       21.34        6.31     44.27 o 
   6  12   9       77.54       69.43     39.86 o 
   7  12   9       81.82       23.54     70.65 o 
   8  12   9       84.45       97.53     46.80 o 
   9  12   9       89.80       66.33     90.33 o 
  10  12   9     1884.85     1829.47    129.00 o 
  11  12   9      202.45      122.93     95.55 o 
  12  12   9     1706.14     1944.75    144.58 o 
  13  12   9        9.09       77.90     58.19 o 
  14  12   9       10.80       31.58     43.95 o 
  15  12   9      108.25       28.42     47.01 o 
  16  12   9       50.46       80.44     53.70 o 
   1  13   9       57.54        0.28     32.41 o 
   2  13   9      377.03      437.12     76.01 o 
   3  13   9      219.87      181.39     44.70 o 
   4  13   9     2111.22     2037.65    122.45 o 
   5  13   9      503.93      560.04     76.46 o 
   6  13   9     1165.77     1655.40    148.19 o 
   7  13   9        7.54       -7.24     42.66 o 
   8  13   9      300.50      295.05     63.36 o 
   9  13   9        6.28      -51.24     51.24 o 
  10  13   9       98.76       65.50     47.43 o 
  11  13   9      334.58      274.26     94.37 o 
  12  13   9      194.59      189.39     60.80 o 
  13  13   9        1.48      -17.37     51.47 o 
  14  13   9      436.59      324.08     73.56 o 
   0  14   9      169.68      114.68    106.69 o 
   1  14   9     3592.85     3923.10    134.26 o 
   2  14   9       58.58       87.23     49.31 o 
   3  14   9     1214.11     1595.96    121.03 o 
   4  14   9       44.62      -30.56     42.10 o 
   5  14   9      207.58      127.87     53.92 o 
   6  14   9       21.68      101.91     51.50 o 
   7  14   9      269.96      296.86     66.37 o 
   8  14   9       19.84       79.47     51.30 o 
   9  14   9       22.12      -33.98     43.61 o 
  10  14   9        0.26       14.12     58.25 o 
   1  15   9      400.00      460.89    139.49 o 
   2  15   9      113.52      -61.67     91.36 o 
   0   0  10      356.00      408.94     83.34 o 
   1   0  10    20514.16    23016.40    290.80 o 
   2   0  10        3.25        3.37     20.69 o 
   3   0  10       97.44       86.98     25.24 o 
   4   0  10      162.99      176.22     29.41 o 
   5   0  10     1996.94     2277.64     73.31 o 
   6   0  10      104.05      112.68     28.06 o 
   7   0  10    14113.97    13907.13    228.53 o 
   8   0  10       19.44       12.57     23.79 o 
   9   0  10     1557.26     1458.01     96.41 o 
  10   0  10       30.18       23.55     24.88 o 
  11   0  10     1629.10     1482.87     67.91 o 
  12   0  10       45.44       97.81     38.69 o 
  13   0  10     1306.83     1460.99     72.64 o 
  14   0  10      105.27      132.54     36.36 o 
  15   0  10     1941.07     2032.68     85.32 o 
  16   0  10      461.33      453.16     48.29 o 
  17   0  10       43.05       44.08     28.70 o 
  18   0  10      469.07      431.15     54.13 o 
  19   0  10     1569.83     1825.62    136.29 o 
  20   0  10       31.36       21.25     52.82 o 
  21   0  10      392.04      448.07     78.97 o 
  22   0  10      150.22      126.21     69.41 o 
  23   0  10       58.60       45.22     50.98 o 
  24   0  10        1.26      -44.17     44.17 o 
  25   0  10        6.12      -45.24     45.24 o 
  26   0  10       40.42       32.21    105.19 o 
  27   0  10      135.39       99.52    105.73 o 
   1   1  10      768.04      802.03     30.92 o 
   2   1  10      754.63      749.34     30.13 o 
   3   1  10     2947.68     2903.71     56.75 o 
   4   1  10      158.89      186.07     24.58 o 
   5   1  10     1053.27      844.40     35.66 o 
   6   1  10     1820.11     1712.18     45.10 o 
   7   1  10      807.74      871.75     37.33 o 
   8   1  10      350.99      330.21     26.50 o 
   9   1  10      169.64      144.89     21.07 o 
  10   1  10     1308.19     1330.04     50.23 o 
  11   1  10     2358.74     2285.46     62.15 o 
  12   1  10        2.58        4.88     21.82 o 
  13   1  10    11321.86    11154.28    160.48 o 
  14   1  10      156.42      202.48     24.49 o 
  15   1  10     5023.97     5205.44     95.05 o 
  16   1  10      352.40      308.67     31.10 o 
  17   1  10       43.33       18.34     22.78 o 
  18   1  10      272.54      193.08     33.22 o 
  19   1  10     1266.52     1340.79     67.35 o 
  20   1  10       33.08       48.46     27.56 o 
  21   1  10      534.71      445.34     59.84 o 
  22   1  10        6.04       25.20     36.00 o 
  23   1  10      266.60      259.00     55.88 o 
  24   1  10       22.40       33.30     39.86 o 
  25   1  10     1660.27     1632.72    106.09 o 
  26   1  10       53.35       30.21     45.83 o 
  27   1  10      997.58     1040.16     93.24 o 
   0   2  10     2913.42     2522.24     80.04 o 
   1   2  10      990.68      988.51     38.19 o 
   2   2  10    15053.78    14638.80    247.83 o 
   3   2  10        0.02       -3.73     19.03 o 
   4   2  10     6067.53     5916.26     86.56 o 
   5   2  10     2444.39     2590.08     53.75 o 
   6   2  10     3936.54     4183.73     76.41 o 
   7   2  10      113.50      101.54     17.99 o 
   8   2  10    11794.07    11427.31    140.28 o 
   9   2  10        1.40        7.39     14.92 o 
  10   2  10    20531.30    19903.37    218.98 o 
  11   2  10      358.77      426.67     29.09 o 
  12   2  10     8524.46     8425.43    121.10 o 
  13   2  10      127.86      133.39     22.29 o 
  14   2  10     2295.35     2265.15     60.80 o 
  15   2  10     1692.11     1614.89     53.21 o 
  16   2  10     2289.80     2278.30     62.73 o 
  17   2  10       13.61      -18.06     22.39 o 
  18   2  10     1312.47     1335.78     75.80 o 
  19   2  10        1.87      -23.44     23.44 o 
  20   2  10     4192.26     4194.28    115.74 o 
  21   2  10       10.80      -23.12     32.22 o 
  22   2  10     1817.04     1878.18    105.51 o 
  23   2  10        8.45       71.13     41.94 o 
  24   2  10       99.62      143.63     49.38 o 
  25   2  10        0.24      -22.34     47.83 o 
  26   2  10      111.88      113.94     77.01 o 
  27   2  10       93.37       29.65     68.32 o 
   1   3  10      353.55      353.67     34.02 o 
   2   3  10     7197.23     6786.97    109.46 o 
   3   3  10       89.55       81.12     18.17 o 
   4   3  10      908.80     1004.19     44.04 o 
   5   3  10       18.07        4.48     11.99 o 
   6   3  10    13121.94    12684.37    149.27 o 
   7   3  10       77.02       87.60     23.94 o 
   8   3  10     2547.79     2596.29     51.61 o 
   9   3  10      565.53      597.10     30.23 o 
  10   3  10     4817.58     5147.48     93.11 o 
  11   3  10      333.01      400.90     27.40 o 
  12   3  10       21.68       30.46     16.55 o 
  13   3  10      218.80      226.86     26.65 o 
  14   3  10      433.37      446.32     34.51 o 
  15   3  10      246.23      283.98     30.70 o 
  16   3  10      388.82      392.65     40.08 o 
  17   3  10        1.38       23.35     24.85 o 
  18   3  10     1130.26     1262.45     67.33 o 
  19   3  10      241.95      153.84     33.49 o 
  20   3  10      115.86      113.71     33.26 o 
  21   3  10      189.31      196.54     85.70 o 
  22   3  10      478.33      364.36     68.01 o 
  23   3  10       27.29        6.70     40.53 o 
  24   3  10      589.71      626.93     87.56 o 
  25   3  10        6.16        9.51     76.13 o 
  26   3  10      116.71      216.67     68.00 o 
  27   3  10       11.87      -16.92     65.89 o 
   0   4  10       13.46       76.18     16.00 o 
   1   4  10      479.44      501.89     26.44 o 
   2   4  10        4.95      -12.23     12.23 o 
   3   4  10        3.48      -13.31     13.31 o 
   4   4  10      383.05      510.39     27.78 o 
   5   4  10      253.75      252.67     29.30 o 
   6   4  10        9.91       20.59     13.34 o 
   7   4  10      556.52      614.70     27.72 o 
   8   4  10     1885.36     1827.83     42.80 o 
   9   4  10        0.57        3.93     14.38 o 
  10   4  10     1277.15     1094.17     39.35 o 
  11   4  10       22.21        6.53     12.25 o 
  12   4  10     1133.68     1062.72     49.46 o 
  13   4  10       14.93       47.72     20.74 o 
  14   4  10      294.35      313.97     40.83 o 
  15   4  10       27.89       21.11     27.42 o 
  16   4  10      273.90      287.65     42.02 o 
  17   4  10     1234.98     1166.08     87.10 o 
  18   4  10       81.60       94.31     34.85 o 
  19   4  10       81.61       53.62     33.31 o 
  20   4  10      138.14       75.15     36.46 o 
  21   4  10       27.31       -5.98     33.15 o 
  22   4  10      442.86      356.90     53.89 o 
  23   4  10      148.87      106.05     46.45 o 
  24   4  10      763.60      778.43     92.83 o 
  25   4  10       85.93      115.53     64.35 o 
  26   4  10      102.78       77.95     54.15 o 
   1   5  10     1106.73     1178.29     36.48 o 
   2   5  10      104.33       58.58     21.38 o 
   3   5  10     7350.40     6705.88     92.52 o 
   4   5  10     2250.96     2099.47     49.46 o 
   5   5  10     6430.00     5913.48     93.92 o 
   6   5  10      189.34      166.16     22.26 o 
   7   5  10     3363.80     3082.71     69.85 o 
   8   5  10      115.28      185.93     32.21 o 
   9   5  10     1159.64     1125.11     44.10 o 
  10   5  10      926.62      867.69     50.58 o 
  11   5  10      326.82      268.98     36.22 o 
  12   5  10       83.23       75.97     25.44 o 
  13   5  10     1821.93     1651.96     75.15 o 
  14   5  10       73.97       47.92     27.65 o 
  15   5  10      895.18      898.89     65.83 o 
  16   5  10        0.29        0.31     26.43 o 
  17   5  10     2640.02     2653.12     96.82 o 
  18   5  10      216.14      167.44     39.53 o 
  19   5  10      424.52      406.52     68.05 o 
  20   5  10      104.53       56.94     38.07 o 
  21   5  10      982.86      849.07     83.84 o 
  22   5  10       90.89       30.76     30.09 o 
  23   5  10     1023.86     1052.84     96.57 o 
  24   5  10       48.50      -20.92     44.44 o 
  25   5  10      542.56      746.74     94.87 o 
  26   5  10       16.36       17.27     56.07 o 
   0   6  10        0.36      -11.64     21.38 o 
   1   6  10     6166.50     6312.50    102.91 o 
   2   6  10       87.17      119.24     18.89 o 
   3   6  10     4172.58     4680.18     78.25 o 
   4   6  10        6.11       -6.54     18.20 o 
   5   6  10     2990.32     2962.57     65.18 o 
   6   6  10      173.91      171.27     23.10 o 
   7   6  10      279.48      310.13     38.96 o 
   8   6  10      311.90      377.09     30.92 o 
   9   6  10      652.28      665.73     46.47 o 
  10   6  10       56.93       79.97     37.27 o 
  11   6  10       53.59       29.32     36.49 o 
  12   6  10       17.21       12.35     23.63 o 
  13   6  10       58.26       30.26     26.73 o 
  14   6  10       62.03       26.18     27.62 o 
  15   6  10       92.94       23.21     29.31 o 
  16   6  10      126.44       43.26     30.53 o 
  17   6  10       46.06       29.07     31.14 o 
  18   6  10        0.58       -0.63     31.03 o 
  19   6  10      113.07       41.41     35.51 o 
  20   6  10        0.04       32.55     34.39 o 
  21   6  10     1323.36     1434.15     95.41 o 
  22   6  10        0.17       40.71     38.16 o 
  23   6  10      107.05      122.05     41.82 o 
  24   6  10      135.40      161.78     50.00 o 
  25   6  10      157.68      152.38     77.73 o 
   1   7  10       20.34        1.90     16.09 o 
   2   7  10        3.75      -15.25     15.25 o 
   3   7  10      332.17      354.74     34.65 o 
   4   7  10      986.32      951.43     46.48 o 
   5   7  10      874.67      842.49     43.10 o 
   6   7  10     1161.29     1247.48     48.37 o 
   7   7  10     1215.56     1207.85     49.11 o 
   8   7  10       62.01        5.62     23.90 o 
   9   7  10     1218.62     1275.89     62.25 o 
  10   7  10        0.18      -18.52     20.64 o 
  11   7  10      309.73      312.51     42.89 o 
  12   7  10       14.71        9.14     31.31 o 
  13   7  10        4.82      -24.11     24.11 o 
  14   7  10      218.33      206.02     41.31 o 
  15   7  10       13.03       -8.12     32.58 o 
  16   7  10      668.00      727.93     67.47 o 
  17   7  10      330.48      267.88     45.56 o 
  18   7  10      227.07      323.49     50.75 o 
  19   7  10        0.19        5.46     33.62 o 
  20   7  10       77.19      131.64     43.51 o 
  21   7  10       15.58       59.69     39.74 o 
  22   7  10      323.08      268.04     54.28 o 
  23   7  10       21.19       96.92     65.04 o 
  24   7  10        0.20      105.80     48.08 o 
   0   8  10        3.54        2.71     25.18 o 
   1   8  10        2.92      -19.54     19.54 o 
   2   8  10      250.44      224.66     28.55 o 
   3   8  10       13.12        5.58     17.30 o 
   4   8  10     2872.48     2739.75     77.84 o 
   5   8  10       70.69       50.82     23.30 o 
   6   8  10     1352.03     1360.41     61.07 o 
   7   8  10       37.35       20.26     26.62 o 
   8   8  10     1625.33     1520.42     74.84 o 
   9   8  10       13.06       36.30     25.34 o 
  10   8  10      627.30      656.06     57.22 o 
  11   8  10        0.04      -20.31     58.33 o 
  12   8  10     1440.38     1452.56     85.55 o 
  13   8  10      257.61      205.37     45.37 o 
  14   8  10     1151.31     1249.12     89.18 o 
  15   8  10      242.15      177.26     43.63 o 
  16   8  10      434.15      546.75     61.60 o 
  17   8  10        0.06        6.05     34.34 o 
  18   8  10     1285.57     1236.20     90.13 o 
  19   8  10       15.84      -12.13     35.81 o 
  20   8  10     1546.28     1554.79    125.96 o 
  21   8  10       78.44       31.87     39.73 o 
  22   8  10     2133.10     2230.03    126.28 o 
  23   8  10       70.97       99.97     56.30 o 
   1   9  10       13.64       -2.38     18.58 o 
   2   9  10      358.43      311.94     36.95 o 
   3   9  10       10.43      -17.39     17.39 o 
   4   9  10     1590.84     1662.95     61.20 o 
   5   9  10      120.00      100.39     26.73 o 
   6   9  10        0.80        8.38     24.70 o 
   7   9  10       69.18       75.54     34.28 o 
   8   9  10        3.90      -16.91     23.47 o 
   9   9  10       38.91       60.30     36.18 o 
  10   9  10      268.30      339.38     53.77 o 
  11   9  10       23.04       61.14     38.74 o 
  12   9  10       14.39       45.52     37.35 o 
  13   9  10      245.74      218.64     42.57 o 
  14   9  10      592.30      571.80     65.28 o 
  15   9  10       37.58        4.95     31.84 o 
  16   9  10      110.06      125.37     42.00 o 
  17   9  10        0.03      -33.08     33.08 o 
  18   9  10       42.62        1.24     36.78 o 
  19   9  10       14.71       51.61     41.88 o 
  20   9  10       18.86       12.15     42.83 o 
  21   9  10        4.64      -21.15     43.31 o 
  22   9  10      185.74      140.52     55.55 o 
   0  10  10     1364.57     1204.39     87.65 o 
   1  10  10       24.79       51.67     23.09 o 
   2  10  10      952.73     1032.92     56.51 o 
   3  10  10      443.18      439.59     43.83 o 
   4  10  10      626.75      582.06     62.44 o 
   5  10  10      532.68      574.07     71.79 o 
   6  10  10      543.93      446.75     95.59 o 
   7  10  10       10.39       -8.25     30.17 o 
   8  10  10      105.64       92.63     39.95 o 
   9  10  10      969.98      810.27     85.84 o 
  10  10  10       14.69       33.61     49.45 o 
  11  10  10      212.53      139.77     63.70 o 
  12  10  10        2.80       -2.50     32.45 o 
  13  10  10       15.57      -23.95     34.44 o 
  14  10  10       48.62       53.14     43.36 o 
  15  10  10       23.60      -17.93     39.45 o 
  16  10  10      264.28      257.72     60.43 o 
  17  10  10        0.28       -6.26     39.77 o 
  18  10  10      163.69      205.92     62.06 o 
  19  10  10        1.78      -17.94     48.01 o 
  20  10  10      119.75       30.44     91.70 o 
   1  11  10       57.38       23.25     22.72 o 
   2  11  10      139.39      100.59     28.31 o 
   3  11  10      384.14      305.94     37.78 o 
   4  11  10       24.51       10.76     29.78 o 
   5  11  10     1954.92     1763.21    106.06 o 
   6  11  10      151.52      179.58     47.42 o 
   7  11  10     3392.34     3231.34    133.95 o 
   8  11  10        3.09        2.68     50.01 o 
   9  11  10      701.07      590.11     74.36 o 
  10  11  10        8.47       17.95     37.23 o 
  11  11  10        0.56       -3.78     33.02 o 
  12  11  10        3.90      -35.12     35.12 o 
  13  11  10      111.77      112.66     51.31 o 
  14  11  10      216.05      141.33     54.47 o 
  15  11  10      622.91      577.06     82.60 o 
  16  11  10      102.41      171.49     59.94 o 
  17  11  10      122.33      189.50     62.70 o 
  18  11  10       25.60      -43.93     47.26 o 
   0  12  10      159.76      163.97     46.12 o 
   1  12  10      104.88      120.81     29.54 o 
   2  12  10       11.51        7.88     24.79 o 
   3  12  10      286.13      438.82     49.36 o 
   4  12  10       35.26      -14.82     32.93 o 
   5  12  10      252.13      219.26     52.64 o 
   6  12  10       87.93       60.61     45.82 o 
   7  12  10      115.33      115.41     44.29 o 
   8  12  10       51.26      141.90     47.07 o 
   9  12  10     1355.72     1482.93    116.72 o 
  10  12  10      349.84      273.29     63.12 o 
  11  12  10      756.57      752.90     91.13 o 
  12  12  10       38.62      -14.78     41.90 o 
  13  12  10      692.84      656.98     86.03 o 
  14  12  10        3.29       -4.66     44.47 o 
  15  12  10      921.95     1215.01    116.52 o 
  16  12  10        0.03      -18.52     43.45 o 
   1  13  10       56.17       23.16     40.16 o 
   2  13  10       14.64      -20.75     32.26 o 
   3  13  10      619.07      673.70     69.11 o 
   4  13  10       12.98       46.04     45.42 o 
   5  13  10      836.91      740.94     85.52 o 
   6  13  10        6.41      -29.56     38.13 o 
   7  13  10      283.82      283.35     62.46 o 
   8  13  10       18.81        0.96     37.91 o 
   9  13  10      179.44      283.71     91.09 o 
  10  13  10      160.20      146.08     58.90 o 
  11  13  10      116.21      222.19     64.91 o 
  12  13  10       57.93      -48.80     93.50 o 
  13  13  10        4.19       -5.82     45.09 o 
   0  14  10      603.94      700.43    109.95 o 
   1  14  10       18.49       49.40     38.77 o 
   2  14  10      134.37       16.45     45.32 o 
   3  14  10       31.91       -2.99     45.54 o 
   4  14  10       41.41       20.06     46.90 o 
   5  14  10        0.92       50.10     49.84 o 
   6  14  10      148.25      152.80     55.03 o 
   7  14  10      123.18       41.45     48.55 o 
   8  14  10        3.05        2.50     42.82 o 
   9  14  10      202.39      222.19     65.35 o 
   1   1  11     1691.39     1682.72     43.16 o 
   2   1  11     5515.53     5201.46     76.46 o 
   3   1  11      235.18      249.90     23.62 o 
   4   1  11     2471.93     2230.98     52.74 o 
   5   1  11        0.66       -4.49     15.70 o 
   6   1  11     3416.38     2821.04     60.15 o 
   7   1  11      208.80      256.13     30.78 o 
   8   1  11     4509.52     4167.72     75.57 o 
   9   1  11      236.54      229.12     25.94 o 
  10   1  11     2543.14     2519.45     60.56 o 
  11   1  11       97.22       87.25     23.13 o 
  12   1  11      390.40      415.26     33.81 o 
  13   1  11      771.20      816.81     44.52 o 
  14   1  11     1045.64     1071.48     50.50 o 
  15   1  11        6.32       -4.74     19.77 o 
  16   1  11      416.87      420.71     36.75 o 
  17   1  11      503.75      547.15     40.64 o 
  18   1  11     3316.72     3397.47     94.44 o 
  19   1  11        6.83       18.90     25.67 o 
  20   1  11     1250.39     1276.28     67.72 o 
  21   1  11       59.63       82.49     45.64 o 
  22   1  11      315.93      400.83     56.17 o 
  23   1  11        2.07       -9.49     47.16 o 
  24   1  11        8.25        5.46     40.89 o 
  25   1  11       68.23       87.42     46.32 o 
  26   1  11      202.29      182.14     54.60 o 
  27   1  11      255.82      344.68     76.40 o 
   0   2  11      610.89      473.69     52.53 o 
   1   2  11     6829.25     7258.91    105.96 o 
   2   2  11     1625.67     1791.77     49.30 o 
   3   2  11     1058.97     1120.78     39.24 o 
   4   2  11     3491.24     3674.33     66.63 o 
   5   2  11      257.17      424.06     28.06 o 
   6   2  11     1077.91     1186.39     40.62 o 
   7   2  11       44.57       53.00     18.87 o 
   8   2  11     1112.42     1078.12     45.42 o 
   9   2  11      172.63      223.97     25.78 o 
  10   2  11     2147.34     2192.86     56.00 o 
  11   2  11     7069.51     7207.81    108.23 o 
  12   2  11     2199.59     2186.59     79.30 o 
  13   2  11     3238.00     3208.19     66.05 o 
  14   2  11       36.06       38.50     20.84 o 
  15   2  11       67.58       34.51     21.48 o 
  16   2  11       15.08       18.98     20.36 o 
  17   2  11        0.09       10.60     24.06 o 
  18   2  11       34.12       19.22     27.33 o 
  19   2  11      351.40      307.00     45.87 o 
  20   2  11      114.13      156.33     34.44 o 
  21   2  11        5.46       -2.22     28.98 o 
  22   2  11      336.71      378.54     57.43 o 
  23   2  11       25.72      -40.64     40.64 o 
  24   2  11       44.50       18.02     47.61 o 
  25   2  11      471.88      524.74    114.10 o 
  26   2  11       19.11       28.11     55.90 o 
  27   2  11      210.01      142.97     63.15 o 
   1   3  11      808.46      961.74     45.52 o 
   2   3  11        4.40        0.43     18.10 o 
   3   3  11       54.11       55.59     18.57 o 
   4   3  11      246.65      190.53     20.07 o 
   5   3  11       25.67       22.84     14.38 o 
   6   3  11       25.09       62.91     18.90 o 
   7   3  11      591.00      618.81     32.65 o 
   8   3  11      127.97      101.51     18.23 o 
   9   3  11      337.10      289.07     24.67 o 
  10   3  11      206.46      203.11     22.93 o 
  11   3  11      473.01      497.40     30.89 o 
  12   3  11       20.25       13.54     17.71 o 
  13   3  11      770.16      848.47     44.50 o 
  14   3  11       47.02        3.29     18.96 o 
  15   3  11        8.31       45.67     20.98 o 
  16   3  11      398.35      355.45     38.15 o 
  17   3  11      238.67      193.34     33.73 o 
  18   3  11      270.31      267.72     38.39 o 
  19   3  11      116.22       86.22     57.23 o 
  20   3  11      200.00      150.60     60.03 o 
  21   3  11      815.84      830.26     70.27 o 
  22   3  11      168.38      191.08     42.11 o 
  23   3  11      473.29      348.68    144.08 o 
  24   3  11        3.30       24.64     30.60 o 
  25   3  11       11.21      -24.76     61.14 o 
  26   3  11        0.91      -38.19     66.18 o 
   0   4  11     1064.61     1034.72     59.93 o 
   1   4  11    10354.78     9775.08    117.80 o 
   2   4  11        1.38      -14.21     14.21 o 
   3   4  11       16.42       30.96     14.44 o 
   4   4  11      404.75      545.29     30.31 o 
   5   4  11      591.05      615.42     34.75 o 
   6   4  11       29.12       30.80     12.34 o 
   7   4  11     4878.07     4867.37     76.96 o 
   8   4  11      223.35      259.75     28.70 o 
   9   4  11     2437.39     2403.63     63.65 o 
  10   4  11       93.30       60.70     19.69 o 
  11   4  11     1282.44     1273.67     46.93 o 
  12   4  11      399.57      387.71     37.56 o 
  13   4  11     5884.66     6043.00    116.84 o 
  14   4  11      128.35      178.25     29.05 o 
  15   4  11     3349.03     3134.99    108.54 o 
  16   4  11      108.12       92.69     32.61 o 
  17   4  11       62.94       42.16     30.79 o 
  18   4  11        0.11      -26.46     26.46 o 
  19   4  11      955.72     1047.26     75.81 o 
  20   4  11       11.94      -14.06     32.00 o 
  21   4  11     1613.09     1732.14     98.52 o 
  22   4  11      357.34      362.30     56.22 o 
  23   4  11        3.92      -18.42     32.34 o 
  24   4  11       14.12      -42.89     42.89 o 
  25   4  11       58.30       47.28     53.22 o 
  26   4  11       36.63        9.84     54.41 o 
   1   5  11       56.18       42.08     14.56 o 
   2   5  11      509.32      496.64     28.50 o 
   3   5  11      161.17      213.70     23.85 o 
   4   5  11     4120.21     4084.78     71.58 o 
   5   5  11        2.00       -7.91     13.92 o 
   6   5  11     2488.04     2255.35     57.69 o 
   7   5  11       76.06       93.37     24.78 o 
   8   5  11      610.39      647.36     37.76 o 
   9   5  11      127.45      122.36     21.37 o 
  10   5  11     1310.64     1329.49     58.84 o 
  11   5  11       54.49       49.32     25.10 o 
  12   5  11      202.64      198.76     31.20 o 
  13   5  11      493.48      444.90     47.64 o 
  14   5  11        0.27        3.27     25.12 o 
  15   5  11       62.70       43.57     27.14 o 
  16   5  11       54.29       65.20     28.68 o 
  17   5  11       58.23       18.38     21.87 o 
  18   5  11      900.08      808.15     76.77 o 
  19   5  11       10.80      -21.59     27.33 o 
  20   5  11      346.91      243.78     46.74 o 
  21   5  11       70.36       35.94     38.67 o 
  22   5  11      209.62      140.65     46.12 o 
  23   5  11      180.56      238.66     52.69 o 
  24   5  11       57.30      124.32     46.98 o 
  25   5  11       49.82       41.64     56.97 o 
   0   6  11      221.14      233.37     37.79 o 
   1   6  11        7.86       20.22     18.43 o 
   2   6  11     2596.13     2509.62     85.99 o 
   3   6  11       22.36       20.37     14.30 o 
   4   6  11     1969.79     2134.51     53.43 o 
   5   6  11      218.21      256.23     33.11 o 
   6   6  11      141.75       64.18     19.91 o 
   7   6  11      228.00      196.94     26.62 o 
   8   6  11     2498.84     2402.71     63.52 o 
   9   6  11      699.72      679.85     48.59 o 
  10   6  11     5815.13     5453.37    112.62 o 
  11   6  11        2.15        3.41     30.77 o 
  12   6  11     1544.10     1556.99     87.01 o 
  13   6  11        0.02      -22.00     24.76 o 
  14   6  11       71.50      120.53     34.50 o 
  15   6  11       20.71      -14.16     29.53 o 
  16   6  11      937.64      928.74     71.46 o 
  17   6  11        7.04       20.76     31.43 o 
  18   6  11      408.97      371.65     51.65 o 
  19   6  11       54.98       25.72     34.60 o 
  20   6  11      534.75      589.45    132.12 o 
  21   6  11        8.34       38.51     37.72 o 
  22   6  11      119.63      131.42     53.80 o 
  23   6  11        3.31      -42.66     48.46 o 
  24   6  11       66.00       90.68     50.14 o 
  25   6  11       15.22       10.28     66.95 o 
   1   7  11      645.99      658.46     41.42 o 
   2   7  11     3889.76     3742.13     88.73 o 
   3   7  11       82.14       91.29     23.38 o 
   4   7  11    10167.88     9386.43    141.30 o 
   5   7  11      533.31      683.40     47.11 o 
   6   7  11    17229.65    17052.12    231.92 o 
   7   7  11      866.87      797.09     44.44 o 
   8   7  11     2297.53     2234.27     77.25 o 
   9   7  11       77.91       54.37     26.99 o 
  10   7  11      170.96      124.84     30.00 o 
  11   7  11       48.09       25.67     27.41 o 
  12   7  11      275.96      261.91     42.31 o 
  13   7  11      120.13      117.59     32.76 o 
  14   7  11     3417.16     3809.92    116.81 o 
  15   7  11      264.40      218.54     67.05 o 
  16   7  11     4587.48     4693.90    135.71 o 
  17   7  11     1133.03     1007.36     77.49 o 
  18   7  11     1794.36     1946.24    108.71 o 
  19   7  11      113.61       47.36     59.40 o 
  20   7  11      382.63      477.45     80.23 o 
  21   7  11      129.99      118.13     55.95 o 
  22   7  11      194.32      166.75     50.30 o 
  23   7  11       21.55      -26.20     53.70 o 
  24   7  11      202.28      154.00     62.19 o 
   0   8  11        9.52       10.40     31.84 o 
   1   8  11     3732.04     3626.56     99.92 o 
   2   8  11      167.98      267.60     30.66 o 
   3   8  11      343.03      317.50     35.42 o 
   4   8  11      298.33      271.43     32.71 o 
   5   8  11       93.43       98.72     26.81 o 
   6   8  11      342.01      314.47     36.73 o 
   7   8  11      233.83      204.90     38.96 o 
   8   8  11       19.60       15.01     26.68 o 
   9   8  11     1633.20     1577.84     81.44 o 
  10   8  11      178.87      229.99     47.01 o 
  11   8  11     1927.60     1947.37     84.47 o 
  12   8  11      434.73      365.29     65.78 o 
  13   8  11      207.31      232.85     43.00 o 
  14   8  11       38.86       17.90     31.73 o 
  15   8  11     1101.20     1143.05     82.35 o 
  16   8  11      142.05      150.08     41.60 o 
  17   8  11      415.18      365.70     54.17 o 
  18   8  11        2.57       -9.64     34.85 o 
  19   8  11     1562.74     1905.07    113.71 o 
  20   8  11       56.42       48.08     41.06 o 
  21   8  11      308.11      268.92     66.31 o 
  22   8  11       85.73       63.49     51.12 o 
  23   8  11       54.74       58.26     51.32 o 
   1   9  11      299.36      230.62     33.49 o 
   2   9  11        8.04       14.67     20.04 o 
   3   9  11        8.65       11.62     20.53 o 
   4   9  11       83.97       90.99     26.48 o 
   5   9  11       28.83        4.79     21.52 o 
   6   9  11      100.15       54.79     32.69 o 
   7   9  11     1830.50     1509.30     86.39 o 
   8   9  11      249.39      235.39     43.26 o 
   9   9  11      523.17      426.95     60.45 o 
  10   9  11       99.05      103.77     46.24 o 
  11   9  11      124.36       67.11     38.51 o 
  12   9  11       46.68       67.63     39.35 o 
  13   9  11     1129.23     1169.05     97.44 o 
  14   9  11      190.86      178.80     51.79 o 
  15   9  11      757.59      742.89     83.17 o 
  16   9  11       22.88      -11.06     35.49 o 
  17   9  11        1.84       36.20     38.65 o 
  18   9  11      154.04      143.76     53.47 o 
  19   9  11       74.71       66.12     44.71 o 
  20   9  11       12.78        4.88     41.78 o 
  21   9  11        1.88      -40.61     40.61 o 
   0  10  11        5.91       38.26     35.93 o 
   1  10  11     8657.51     8633.83    145.72 o 
   2  10  11        8.25       33.57     23.15 o 
   3  10  11     3481.36     3259.81     85.08 o 
   4  10  11       80.64       86.31     28.68 o 
   5  10  11      624.77      567.78     59.54 o 
   6  10  11      443.62      396.77     52.12 o 
   7  10  11      903.58     1048.47     84.43 o 
   8  10  11      449.84      357.85     69.09 o 
   9  10  11     2237.95     2052.40    111.58 o 
  10  10  11       43.13      122.12     44.49 o 
  11  10  11     1624.57     1766.45    133.62 o 
  12  10  11      421.26      501.39     70.62 o 
  13  10  11     1500.65     1556.88    115.74 o 
  14  10  11      172.36       88.49     46.76 o 
  15  10  11       12.16       -0.31     38.51 o 
  16  10  11       75.14       45.26     46.94 o 
  17  10  11      998.50     1001.75    102.48 o 
  18  10  11        9.54       -0.63     71.64 o 
  19  10  11      921.76     1072.72    109.76 o 
  20  10  11        3.06      -43.43     43.43 o 
   1  11  11       60.11       72.77     27.32 o 
   2  11  11     4450.19     4455.91    103.76 o 
   3  11  11       34.05       91.35     27.31 o 
   4  11  11     5787.67     5647.40    150.44 o 
   5  11  11       64.37       17.19     54.69 o 
   6  11  11     3762.84     4018.45    127.74 o 
   7  11  11       53.22       50.90     39.58 o 
   8  11  11     2355.50     2342.41    117.72 o 
   9  11  11       18.21      -26.43     36.69 o 
  10  11  11       57.21       36.69     39.33 o 
  11  11  11       22.46      -33.91     39.50 o 
  12  11  11     1367.24     1588.06    139.30 o 
  13  11  11      251.70      110.81     51.13 o 
  14  11  11     4546.06     4790.21    327.36 o 
  15  11  11       64.98       51.28     47.59 o 
  16  11  11     2327.67     2355.45    156.04 o 
  17  11  11       62.98       35.03     54.25 o 
  18  11  11      319.50      245.95     67.79 o 
   0  12  11        9.98      -12.65     31.30 o 
   1  12  11       12.05       10.90     24.26 o 
   2  12  11      124.78      131.53     32.62 o 
   3  12  11       15.61       45.48     30.37 o 
   4  12  11        0.02      -24.21     33.84 o 
   5  12  11       71.13      -16.59     43.32 o 
   6  12  11       62.93      -18.68     37.07 o 
   7  12  11      203.71      266.93     57.59 o 
   8  12  11     1261.05     1261.96    108.14 o 
   9  12  11       82.88       69.28     70.03 o 
  10  12  11     1294.25     1306.63    169.12 o 
  11  12  11       26.33       50.65     47.71 o 
  12  12  11        8.42       51.19     44.38 o 
  13  12  11        0.12      -56.98     56.98 o 
  14  12  11       71.87      -35.51     43.24 o 
  15  12  11       24.29       13.75     47.60 o 
  16  12  11        4.51       28.74     52.59 o 
   1  13  11       41.38       20.89     33.81 o 
   2  13  11      255.38      181.56     45.65 o 
   3  13  11        5.98       26.97     34.88 o 
   4  13  11      833.90      819.61    103.78 o 
   5  13  11       35.27       34.97     48.23 o 
   6  13  11      987.02     1096.87    103.11 o 
   7  13  11       46.64       57.22     70.79 o 
   8  13  11      552.04      464.50     83.95 o 
   9  13  11       18.74       10.83     45.25 o 
  10  13  11      573.61      619.04     88.33 o 
  11  13  11        9.34       42.52     48.80 o 
  12  13  11      118.80       77.13     53.93 o 
  13  13  11       93.02        0.46     51.03 o 
   0  14  11      309.90      279.84    131.45 o 
   1  14  11     4923.86     5029.02    138.69 o 
   2  14  11      373.79      324.21    110.62 o 
   3  14  11       46.19       79.14     49.22 o 
   4  14  11       67.78       87.36     57.65 o 
   5  14  11     1001.99     1223.37    112.53 o 
   6  14  11       24.98        4.68     46.68 o 
   7  14  11     1331.95     1348.91    117.68 o 
   8  14  11       62.07      -14.31     43.09 o 
   0   0  12     2573.44     2369.51     94.70 o 
   1   0  12    19862.71    19717.96    307.82 o 
   2   0  12      463.35      431.27     53.76 o 
   3   0  12     2296.00     2801.47     91.97 o 
   4   0  12      303.52      341.07     39.79 o 
   5   0  12      153.54      169.13     33.95 o 
   6   0  12       27.01       33.22     26.20 o 
   7   0  12      731.77      933.12     57.71 o 
   8   0  12        9.07       -2.49     32.99 o 
   9   0  12      131.37       63.40     29.22 o 
  10   0  12       46.81       36.42     28.10 o 
  11   0  12      305.20      297.04     44.28 o 
  12   0  12       26.84       43.49     29.67 o 
  13   0  12    11000.83    10499.44    207.08 o 
  14   0  12      836.33      841.70     92.84 o 
  15   0  12      101.87      152.98     40.49 o 
  16   0  12      461.23      517.07     84.00 o 
  17   0  12     6141.49     5995.65    158.46 o 
  18   0  12      912.82      996.84     85.59 o 
  19   0  12       40.79       25.96     32.13 o 
  20   0  12       26.20       81.82     53.34 o 
  21   0  12       85.69       49.17     51.63 o 
  22   0  12        2.80      -35.45     50.95 o 
  23   0  12      707.98      735.42    106.89 o 
  24   0  12        0.02      -17.78     56.26 o 
  25   0  12      290.17      222.23     95.69 o 
  26   0  12       43.55      -55.19     65.48 o 
  27   0  12       44.10        2.08    105.96 o 
   1   1  12     1806.88     2043.51     48.34 o 
   2   1  12      135.00      113.26     26.70 o 
   3   1  12     4770.30     4457.41     78.15 o 
   4   1  12      260.83      328.42     27.63 o 
   5   1  12    10023.58     9254.40    124.70 o 
   6   1  12      946.10      988.12     42.50 o 
   7   1  12     7907.09     7627.23    111.08 o 
   8   1  12      235.84      233.17     26.56 o 
   9   1  12     2014.57     1887.73     55.17 o 
  10   1  12       51.93       44.29     20.35 o 
  11   1  12     1077.99     1180.59     48.03 o 
  12   1  12      150.80      159.40     26.76 o 
  13   1  12     2307.84     2200.80     78.01 o 
  14   1  12      611.52      630.44     42.14 o 
  15   1  12     4869.87     4637.90     92.87 o 
  16   1  12       12.50       21.85     21.07 o 
  17   1  12      847.16      918.16     54.91 o 
  18   1  12        1.84        6.05     27.14 o 
  19   1  12       40.20       83.73     29.81 o 
  20   1  12       24.37       14.21     28.53 o 
  21   1  12      356.52      358.20     70.89 o 
  22   1  12      167.01      180.11     46.56 o 
  23   1  12       26.34       -1.00     37.56 o 
  24   1  12       57.91       25.37     38.22 o 
  25   1  12      302.49      427.55     81.91 o 
  26   1  12        7.52       33.25     51.27 o 
  27   1  12       49.78       27.46     82.23 o 
   0   2  12     7840.43     8511.20    169.69 o 
   1   2  12      402.14      481.25     32.66 o 
   2   2  12     3387.73     3279.35     60.75 o 
   3   2  12      283.64      286.28     26.13 o 
   4   2  12      348.23      503.16     35.56 o 
   5   2  12     1059.97      946.40     42.13 o 
   6   2  12     1204.38     1205.05     56.87 o 
   7   2  12       74.32       70.50     20.75 o 
   8   2  12     1803.31     1562.62     50.16 o 
   9   2  12       70.96       50.32     25.40 o 
  10   2  12     6456.48     6260.49    101.44 o 
  11   2  12      593.14      685.77     42.43 o 
  12   2  12      278.62      364.22     35.25 o 
  13   2  12     1026.81     1046.77     47.89 o 
  14   2  12      342.93      360.68     43.52 o 
  15   2  12      157.58      161.74     28.88 o 
  16   2  12     1308.99     1309.68     60.64 o 
  17   2  12      395.27      439.77     48.18 o 
  18   2  12     2971.04     3156.27    119.59 o 
  19   2  12      863.68      861.67     66.83 o 
  20   2  12      859.21      842.50     61.34 o 
  21   2  12       39.77       12.74     39.07 o 
  22   2  12      316.43      307.19     67.28 o 
  23   2  12      271.14      254.01     67.84 o 
  24   2  12        9.82       23.72     46.50 o 
  25   2  12        1.24        7.31     68.14 o 
  26   2  12      176.58      215.83     68.67 o 
   1   3  12      943.46      951.57     47.43 o 
   2   3  12    13040.77    12782.66    176.96 o 
   3   3  12     3554.80     3486.98     73.00 o 
   4   3  12    13419.31    13231.00    158.81 o 
   5   3  12     3473.46     3545.91     67.40 o 
   6   3  12    16001.83    16303.59    204.26 o 
   7   3  12     2463.32     2376.67     78.50 o 
   8   3  12    17119.88    16255.90    189.75 o 
   9   3  12     1292.90     1352.56     43.03 o 
  10   3  12      919.25     1011.35     41.21 o 
  11   3  12       37.62       43.92     18.88 o 
  12   3  12      991.67      994.65     42.27 o 
  13   3  12        0.21       -5.20     19.19 o 
  14   3  12     1012.96     1120.55     50.70 o 
  15   3  12      406.29      418.57     36.05 o 
  16   3  12     2509.33     2475.58     89.58 o 
  17   3  12      340.19      398.47     48.16 o 
  18   3  12     1255.87     1246.35     96.53 o 
  19   3  12       89.97       74.72     36.12 o 
  20   3  12      952.03      845.51     80.28 o 
  21   3  12        8.31       33.83     38.59 o 
  22   3  12        1.88      -30.70     30.70 o 
  23   3  12       71.42      116.61     55.19 o 
  24   3  12       15.11       46.90     61.06 o 
  25   3  12        4.42      -41.90     58.60 o 
  26   3  12      428.76      351.37    158.63 o 
   0   4  12       89.96      119.43     34.18 o 
   1   4  12     3692.19     3535.67     81.66 o 
   2   4  12      903.72      702.54     40.73 o 
   3   4  12        1.62       -5.24     12.91 o 
   4   4  12      254.46      323.71     51.73 o 
   5   4  12       31.43        0.62     10.47 o 
   6   4  12      756.28      754.27     43.42 o 
   7   4  12      179.83      176.37     24.45 o 
   8   4  12     1612.11     1537.63     49.19 o 
   9   4  12      270.67      238.32     36.39 o 
  10   4  12     3959.57     4003.50     80.53 o 
  11   4  12        3.77       17.75     18.24 o 
  12   4  12      908.64     1002.02     55.71 o 
  13   4  12      998.86     1038.21     75.59 o 
  14   4  12     1713.51     1735.77     66.13 o 
  15   4  12     1777.66     1716.53     77.80 o 
  16   4  12      421.55      340.38     44.95 o 
  17   4  12        1.05      -27.92     27.92 o 
  18   4  12      341.60      341.59     48.96 o 
  19   4  12      227.42      222.43     54.79 o 
  20   4  12       32.52       84.69     38.16 o 
  21   4  12      179.86      102.75     48.45 o 
  22   4  12       37.81       34.77     36.31 o 
  23   4  12       88.08       71.41     39.60 o 
  24   4  12      156.77      245.27     66.79 o 
  25   4  12      111.14      193.78     65.81 o 
  26   4  12        7.59        6.36     59.51 o 
   1   5  12     1177.16     1124.32     49.64 o 
   2   5  12      546.25      543.70     37.82 o 
   3   5  12     8953.45     8192.73    110.42 o 
   4   5  12     1343.69     1388.04     44.85 o 
   5   5  12     4230.36     4122.23     79.71 o 
   6   5  12     3067.83     2879.60     68.67 o 
   7   5  12     2729.42     2430.42     65.14 o 
   8   5  12     1648.77     1634.05     51.71 o 
   9   5  12      819.73      785.98     43.75 o 
  10   5  12      742.08      780.21     51.66 o 
  11   5  12      220.53      254.85     34.49 o 
  12   5  12      170.91      144.43     28.35 o 
  13   5  12      674.99      825.81     57.52 o 
  14   5  12        6.07       -7.57     18.51 o 
  15   5  12     1362.62     1319.05     91.23 o 
  16   5  12      242.98      197.01     43.48 o 
  17   5  12     1650.52     1432.93    120.68 o 
  18   5  12      805.28      795.94     91.92 o 
  19   5  12     1045.33      987.96     79.47 o 
  20   5  12      102.51       23.32     37.31 o 
  21   5  12       12.12       49.78     38.30 o 
  22   5  12       13.11      -13.47     39.97 o 
  23   5  12     1126.99      943.05     83.48 o 
  24   5  12       38.71       51.96     41.41 o 
  25   5  12      351.58      231.21     68.36 o 
   0   6  12     4296.57     4123.52    145.69 o 
   1   6  12    12463.35    12182.77    165.83 o 
   2   6  12     2071.61     1973.68     60.01 o 
   3   6  12     6592.36     6220.11    108.16 o 
   4   6  12      391.35      374.59     29.43 o 
   5   6  12      783.98      844.36     44.38 o 
   6   6  12      265.95      309.52     29.80 o 
   7   6  12      524.63      576.29     38.51 o 
   8   6  12      243.99      280.49     34.31 o 
   9   6  12       20.70       23.04     26.13 o 
  10   6  12       32.41        7.03     31.58 o 
  11   6  12      371.64      334.70     36.70 o 
  12   6  12      204.19      245.76     39.04 o 
  13   6  12     1383.16     1431.09     81.82 o 
  14   6  12       52.39       39.61     27.04 o 
  15   6  12       37.32       50.39     41.22 o 
  16   6  12      343.59      374.49     66.88 o 
  17   6  12      193.79      195.95     43.73 o 
  18   6  12      472.11      514.88     59.62 o 
  19   6  12     2397.02     2293.02     99.02 o 
  20   6  12      478.99      513.25     63.18 o 
  21   6  12     2079.73     2074.09    111.17 o 
  22   6  12       73.09       45.22     46.46 o 
  23   6  12      456.97      526.80     93.70 o 
  24   6  12       40.51       94.34     52.27 o 
   1   7  12      501.34      495.69     41.69 o 
   2   7  12      978.54      894.24     50.37 o 
   3   7  12      159.83      153.87     34.40 o 
   4   7  12     2895.12     2709.76    109.07 o 
   5   7  12      274.85      255.26     33.17 o 
   6   7  12     7861.28     7144.49    133.18 o 
   7   7  12     1336.94     1262.55     58.74 o 
   8   7  12     2400.01     2042.26     70.68 o 
   9   7  12      663.40      623.11     57.43 o 
  10   7  12      231.54      279.75     37.58 o 
  11   7  12      110.57       90.82     32.44 o 
  12   7  12       71.77       49.31     29.74 o 
  13   7  12       95.52       44.78     30.49 o 
  14   7  12      414.53      434.95     51.79 o 
  15   7  12        0.55       26.33     31.55 o 
  16   7  12     1862.72     1698.07     92.51 o 
  17   7  12       18.65       28.79     34.28 o 
  18   7  12      591.67      586.04     64.11 o 
  19   7  12       59.33       15.18     37.15 o 
  20   7  12      376.53      379.81     60.50 o 
  21   7  12      418.96      432.73     64.30 o 
  22   7  12        8.44       10.46     40.10 o 
  23   7  12      371.68      256.45     60.69 o 
   0   8  12        7.62      -24.83     24.83 o 
   1   8  12      597.77      664.92     45.10 o 
   2   8  12      140.45      206.76     40.34 o 
   3   8  12       34.11        7.58     17.94 o 
   4   8  12       17.03       39.70     20.59 o 
   5   8  12       28.71       22.15     22.11 o 
   6   8  12      624.20      597.36     47.22 o 
   7   8  12      236.18      249.58     41.82 o 
   8   8  12     1224.33     1355.38     81.10 o 
   9   8  12      565.67      492.68     74.03 o 
  10   8  12     1810.63     1825.15    206.06 o 
  11   8  12      711.86      790.96     78.82 o 
  12   8  12     1244.30     1384.70     84.63 o 
  13   8  12      630.69      576.89     60.43 o 
  14   8  12      254.44      336.76     50.95 o 
  15   8  12        3.52        8.56     29.08 o 
  16   8  12      141.17      111.59     40.98 o 
  17   8  12      113.80       49.55     42.35 o 
  18   8  12       14.76       16.54     34.39 o 
  19   8  12      235.64      278.04     53.72 o 
  20   8  12      194.03      277.92     63.55 o 
  21   8  12       25.75       44.22     41.95 o 
  22   8  12      182.57      128.93     57.49 o 
   1   9  12      190.21      137.26     28.27 o 
   2   9  12       69.89       85.24     26.46 o 
   3   9  12       34.51       27.61     22.46 o 
   4   9  12      808.29      868.35     53.34 o 
   5   9  12      199.59      227.08     35.97 o 
   6   9  12      373.23      380.45     51.19 o 
   7   9  12      455.27      463.19     55.05 o 
   8   9  12      120.28      160.78     38.56 o 
   9   9  12        0.70       22.72     33.48 o 
  10   9  12      167.57       96.78     39.66 o 
  11   9  12       87.33       60.73     37.88 o 
  12   9  12       58.62       36.55     38.89 o 
  13   9  12      130.32       98.99     41.80 o 
  14   9  12       17.70       43.24     41.99 o 
  15   9  12       35.94       -4.01     39.31 o 
  16   9  12       41.29       75.37     46.20 o 
  17   9  12       38.06       55.16     46.71 o 
  18   9  12      767.97      756.18     89.88 o 
  19   9  12      146.99      192.35     52.05 o 
  20   9  12       86.11       86.86     46.85 o 
  21   9  12       41.74       10.48     52.02 o 
   0  10  12     3453.42     3128.86    120.65 o 
   1  10  12     1659.03     1717.14     67.13 o 
   2  10  12     2452.38     2317.49     73.63 o 
   3  10  12      433.65      431.26     44.07 o 
   4  10  12      364.95      374.91     40.48 o 
   5  10  12      299.72      266.04     45.86 o 
   6  10  12      246.14      246.48     47.44 o 
   7  10  12      593.23      435.15     56.65 o 
   8  10  12      402.27      350.32     68.46 o 
   9  10  12      284.07      384.57     63.44 o 
  10  10  12        3.36       28.12     37.04 o 
  11  10  12     1117.57      961.19     92.11 o 
  12  10  12        6.61      -34.44     34.44 o 
  13  10  12      909.92      816.11    138.29 o 
  14  10  12       17.01       29.89     43.67 o 
  15  10  12        3.05       19.77     44.77 o 
  16  10  12       44.68       16.12     44.99 o 
  17  10  12      259.20      257.80     67.24 o 
  18  10  12       14.78      -13.30     47.62 o 
  19  10  12      222.02      219.80     65.73 o 
   1  11  12      519.71      479.90     44.71 o 
   2  11  12       96.65       97.56     30.00 o 
   3  11  12      414.96      320.76     42.21 o 
   4  11  12      220.81      210.62     42.13 o 
   5  11  12        6.85      -29.42     29.42 o 
   6  11  12      331.03      367.01     55.85 o 
   7  11  12        5.54       34.84     37.09 o 
   8  11  12       68.27       26.56     39.34 o 
   9  11  12       50.50       51.72     41.87 o 
  10  11  12       22.93      -18.34     35.51 o 
  11  11  12      121.05       62.11     65.54 o 
  12  11  12      305.82      299.39     63.42 o 
  13  11  12      369.58      322.53     88.46 o 
  14  11  12      743.73      871.61     97.52 o 
  15  11  12       37.61        0.30     45.61 o 
  16  11  12      294.12      157.20     57.86 o 
  17  11  12        5.11      -43.11     43.11 o 
   0  12  12        0.09        7.24     35.84 o 
   1  12  12      603.28      695.06     54.90 o 
   2  12  12       23.47        6.99     31.41 o 
   3  12  12      174.91      199.12     47.63 o 
   4  12  12       31.09       59.54     40.11 o 
   5  12  12        0.13       26.35     39.14 o 
   6  12  12        0.00        2.27     40.42 o 
   7  12  12        0.01      -45.35     45.35 o 
   8  12  12      143.74      125.42     51.82 o 
   9  12  12      435.89      512.89     76.40 o 
  10  12  12      189.07      219.01     61.96 o 
  11  12  12       95.09       35.00     66.61 o 
  12  12  12      508.02      552.42     79.88 o 
  13  12  12      345.58      419.71     76.40 o 
  14  12  12      267.16      267.18     71.39 o 
  15  12  12      992.06     1049.29    110.21 o 
   1  13  12       37.62       32.61     36.07 o 
   2  13  12      136.71       19.30     42.35 o 
   3  13  12      245.82      275.93     55.40 o 
   4  13  12     1668.71     2090.64    136.52 o 
   5  13  12      436.33      417.92     80.46 o 
   6  13  12      719.28      736.54     89.08 o 
   7  13  12      171.36      172.71     56.87 o 
   8  13  12      354.29      359.22     86.55 o 
   9  13  12        0.11      -27.92     52.66 o 
  10  13  12     1107.14     1165.93    164.82 o 
  11  13  12       34.40       21.98     48.67 o 
  12  13  12       45.65       25.68     49.06 o 
   0  14  12      139.15      267.86     85.12 o 
   1  14  12      369.46      355.72     66.10 o 
   2  14  12      151.34      200.02     53.05 o 
   3  14  12      135.17      116.39     77.80 o 
   4  14  12      603.13      681.61    100.99 o 
   5  14  12       57.53        1.68     43.88 o 
   6  14  12       11.27       11.87     61.05 o 
   7  14  12      164.00      254.06     65.68 o 
   1   1  13       38.99       13.89     16.35 o 
   2   1  13      386.05      472.33     32.99 o 
   3   1  13     1745.18     1775.46     51.71 o 
   4   1  13        3.48      -19.15     19.75 o 
   5   1  13     7151.75     6757.90    103.61 o 
   6   1  13      122.94       99.95     23.29 o 
   7   1  13     2184.60     2103.62     57.87 o 
   8   1  13        6.04        4.93     20.63 o 
   9   1  13     1265.71     1325.96     49.95 o 
  10   1  13      180.53      271.82     30.39 o 
  11   1  13       74.79       57.90     23.65 o 
  12   1  13       25.73       63.48     24.81 o 
  13   1  13     2650.83     2525.72     69.21 o 
  14   1  13      789.96      750.47     45.55 o 
  15   1  13     1607.53     1805.35     65.65 o 
  16   1  13       98.28       83.14     31.23 o 
  17   1  13      462.08      471.09     39.84 o 
  18   1  13        1.57      -12.39     33.05 o 
  19   1  13      159.13      173.43     35.49 o 
  20   1  13      244.64      249.44     40.05 o 
  21   1  13       48.08       45.08     63.21 o 
  22   1  13      317.66      421.72     69.62 o 
  23   1  13       46.78       92.91     43.24 o 
  24   1  13        3.79      -26.40     35.21 o 
  25   1  13      737.74      884.44    290.01 o 
  26   1  13        6.95       57.15     69.44 o 
   0   2  13        1.46      -23.42     23.42 o 
   1   2  13      445.34      627.27     38.48 o 
   2   2  13      631.79      668.22     33.86 o 
   3   2  13      523.32      479.75     32.26 o 
   4   2  13     1475.87     1580.50     63.74 o 
   5   2  13     2664.52     2886.82     63.88 o 
   6   2  13      236.60      365.31     31.98 o 
   7   2  13      158.78      165.91     29.14 o 
   8   2  13       41.76       20.09     20.43 o 
   9   2  13       95.98      136.55     24.85 o 
  10   2  13     2043.50     1969.08     71.59 o 
  11   2  13      967.25     1067.67     49.71 o 
  12   2  13      850.95      958.24     48.63 o 
  13   2  13      368.11      347.13     31.15 o 
  14   2  13     4235.76     3874.50     85.15 o 
  15   2  13      235.31      241.51     31.38 o 
  16   2  13      360.03      328.41     34.55 o 
  17   2  13       43.56       74.25     29.23 o 
  18   2  13     1441.56     1373.41     70.13 o 
  19   2  13       26.27       62.81     33.84 o 
  20   2  13      860.30      899.82     81.97 o 
  21   2  13        8.26       43.52     29.47 o 
  22   2  13      463.26      387.59     86.84 o 
  23   2  13        0.08      -39.51     39.51 o 
  24   2  13        2.19       66.34     51.09 o 
  25   2  13        0.00       10.52     53.33 o 
  26   2  13      160.36      243.29     67.22 o 
   1   3  13      239.22      234.19     27.99 o 
   2   3  13     1245.13     1234.99     69.27 o 
   3   3  13     7180.53     6574.49    117.81 o 
   4   3  13     2921.35     2802.06     61.99 o 
   5   3  13     7435.32     7147.31    106.84 o 
   6   3  13     1716.19     1643.85     50.28 o 
   7   3  13     1262.87     1334.14     50.99 o 
   8   3  13        0.94       18.00     18.42 o 
   9   3  13      163.19      145.73     25.02 o 
  10   3  13      470.11      466.46     33.64 o 
  11   3  13     1328.32     1270.99     45.79 o 
  12   3  13      228.94      177.33     25.19 o 
  13   3  13      419.40      366.60     33.21 o 
  14   3  13     1615.29     1583.30     65.63 o 
  15   3  13     2961.95     2992.86     83.28 o 
  16   3  13     2048.22     2012.91     82.97 o 
  17   3  13     3772.60     3755.40    187.65 o 
  18   3  13      299.83      284.98     46.63 o 
  19   3  13      179.92       86.09     37.45 o 
  20   3  13      100.20      121.08     66.02 o 
  21   3  13        8.77      -10.48     37.85 o 
  22   3  13       78.45       52.57     40.80 o 
  23   3  13      239.70      209.97     61.09 o 
  24   3  13       90.99       29.07     51.62 o 
  25   3  13      199.50       36.03     54.61 o 
  26   3  13       16.13      -20.40     66.37 o 
   0   4  13      245.48      216.39    110.31 o 
   1   4  13     1253.99     1135.88     50.41 o 
   2   4  13       10.38       30.27     19.62 o 
   3   4  13     1756.86     1890.17     65.89 o 
   4   4  13      265.92      254.09     36.66 o 
   5   4  13      535.49      505.08     42.99 o 
   6   4  13        7.98        3.64     21.66 o 
   7   4  13       11.10       16.40     16.55 o 
   8   4  13      544.39      487.04     48.75 o 
   9   4  13     1124.78     1088.14     49.04 o 
  10   4  13     1073.75     1089.56     49.39 o 
  11   4  13       57.74       35.98     27.16 o 
  12   4  13      208.67      208.63     32.76 o 
  13   4  13      602.56      557.45     46.03 o 
  14   4  13        7.81       -2.18     22.53 o 
  15   4  13     1622.66     1572.87     81.02 o 
  16   4  13      219.18      172.81     38.46 o 
  17   4  13      375.18      278.62     44.52 o 
  18   4  13      129.39       99.61     37.62 o 
  19   4  13      811.14      833.09     70.31 o 
  20   4  13       22.05        2.03     34.90 o 
  21   4  13      854.94      716.66    148.59 o 
  22   4  13      153.60      142.63     50.86 o 
  23   4  13       28.87       43.71     30.28 o 
  24   4  13      493.18      524.66    105.97 o 
  25   4  13        0.09      -62.68     62.68 o 
   1   5  13        2.22       35.51     26.66 o 
   2   5  13     1366.17     1175.21     41.97 o 
   3   5  13     1140.13     1100.74     44.90 o 
   4   5  13     2196.64     1984.36     53.03 o 
   5   5  13     2555.26     2449.07     62.62 o 
   6   5  13        0.34       -8.84     17.33 o 
   7   5  13      641.40      662.53     43.09 o 
   8   5  13      524.14      526.88     37.36 o 
   9   5  13     1050.13     1063.18     62.43 o 
  10   5  13        4.64      -14.39     14.39 o 
  11   5  13        0.57        4.86     13.82 o 
  12   5  13      479.05      565.97     49.94 o 
  13   5  13       20.59       26.93     28.87 o 
  14   5  13     1159.75     1311.79     78.73 o 
  15   5  13       42.25        6.67     30.08 o 
  16   5  13      565.81      563.25     70.47 o 
  17   5  13      799.24      810.68     69.84 o 
  18   5  13       89.44       72.50     36.94 o 
  19   5  13       37.73      -24.79     32.18 o 
  20   5  13       14.34      -36.07     36.07 o 
  21   5  13       56.03       23.09     62.84 o 
  22   5  13       60.54       63.25     46.11 o 
  23   5  13      320.11      278.72    122.28 o 
  24   5  13       74.87       71.30     44.67 o 
  25   5  13      218.41      449.03     98.03 o 
   0   6  13     1423.57     1678.12     87.62 o 
   1   6  13      102.65      182.81     30.31 o 
   2   6  13     1472.80     1441.53     60.14 o 
   3   6  13      513.95      538.72     41.27 o 
   4   6  13     1708.43     1610.39     57.77 o 
   5   6  13       60.71       72.28     24.33 o 
   6   6  13     2202.84     2012.76     59.21 o 
   7   6  13     1449.46     1543.59     54.00 o 
   8   6  13     4551.31     4470.82     89.42 o 
   9   6  13     1172.77     1183.43     62.21 o 
  10   6  13     2864.29     2800.33     81.33 o 
  11   6  13      248.16      170.36     34.43 o 
  12   6  13      412.94      411.85     42.06 o 
  13   6  13       15.49       49.25     28.45 o 
  14   6  13        2.51      -20.30     26.18 o 
  15   6  13      233.81      221.50     40.72 o 
  16   6  13      212.21      231.85     44.63 o 
  17   6  13      372.20      460.73     58.39 o 
  18   6  13      157.38      212.70     46.00 o 
  19   6  13       46.67       45.39     32.01 o 
  20   6  13      155.41       84.70     48.67 o 
  21   6  13      204.69      278.30     63.31 o 
  22   6  13      821.37      776.58     90.12 o 
  23   6  13        0.48       10.24     50.98 o 
  24   6  13        0.61       66.38     52.34 o 
   1   7  13       77.86       60.73     23.34 o 
   2   7  13      473.02      532.86     42.19 o 
   3   7  13      190.04      175.80     32.51 o 
   4   7  13     1493.35     1317.83     57.90 o 
   5   7  13       24.37       -4.20     19.77 o 
   6   7  13      178.68      194.76     32.75 o 
   7   7  13     2174.62     2020.87     71.53 o 
   8   7  13      226.88      226.90     42.00 o 
   9   7  13      602.46      628.37     50.24 o 
  10   7  13      476.46      475.43     56.40 o 
  11   7  13      431.16      444.89     49.19 o 
  12   7  13      275.62      215.33     40.79 o 
  13   7  13        0.10      -20.08     26.17 o 
  14   7  13      877.92      822.07     67.56 o 
  15   7  13       14.76       -0.58     30.33 o 
  16   7  13      136.82      143.91     41.06 o 
  17   7  13       10.56      -26.47     30.98 o 
  18   7  13       23.20       14.42     35.85 o 
  19   7  13        3.69      232.70    103.33 o 
  20   7  13        0.54       -4.40     37.08 o 
  21   7  13       10.24        6.66     40.44 o 
  22   7  13       31.55       30.62     46.89 o 
  23   7  13      255.48      140.65     51.98 o 
   0   8  13      248.70      322.82     72.78 o 
   1   8  13       18.61       -0.43     19.50 o 
   2   8  13       43.11       42.09     23.30 o 
   3   8  13      456.18      442.01     39.81 o 
   4   8  13       55.12       57.92     24.58 o 
   5   8  13       22.99       12.92     26.94 o 
   6   8  13      186.90      132.84     34.11 o 
   7   8  13       60.83       61.29     32.10 o 
   8   8  13        5.51       26.91     28.83 o 
   9   8  13     1684.30     1715.00     87.04 o 
  10   8  13      239.84      290.31     52.55 o 
  11   8  13      846.59      841.95    119.59 o 
  12   8  13       11.88       20.48     40.70 o 
  13   8  13       25.82       -1.52     35.15 o 
  14   8  13      169.06      155.34     45.61 o 
  15   8  13      159.62       93.41     40.02 o 
  16   8  13       13.77      -16.23     32.53 o 
  17   8  13       19.81        0.88     43.91 o 
  18   8  13      148.35       76.04     39.65 o 
  19   8  13      208.10      198.26     51.17 o 
  20   8  13        8.18       50.27     41.39 o 
  21   8  13      241.26      452.51    159.34 o 
  22   8  13      100.36       81.00     54.51 o 
   1   9  13        5.31       23.45     22.61 o 
   2   9  13        1.01       13.72     19.54 o 
   3   9  13      598.17      727.14     51.59 o 
   4   9  13      275.68      236.51     32.95 o 
   5   9  13     1082.54     1170.23     63.16 o 
   6   9  13      713.20      750.34     67.59 o 
   7   9  13     2191.49     2147.55     93.66 o 
   8   9  13      805.47      756.07     68.03 o 
   9   9  13     1687.77     1623.29    102.83 o 
  10   9  13       83.95       60.94     43.63 o 
  11   9  13      655.67      616.47     73.85 o 
  12   9  13      754.45      777.03     82.17 o 
  13   9  13     1440.54     1411.71    109.95 o 
  14   9  13      303.98      448.65     68.41 o 
  15   9  13      521.26      724.95     84.89 o 
  16   9  13      204.45      191.00     59.53 o 
  17   9  13      286.14      330.93     65.83 o 
  18   9  13        4.78       12.38     47.16 o 
  19   9  13       12.49      -42.03     42.03 o 
  20   9  13       43.69       60.82     53.64 o 
   0  10  13      190.41      214.93     67.62 o 
   1  10  13      796.74      705.02     51.56 o 
   2  10  13        0.68       15.98     24.81 o 
   3  10  13      341.92      309.51     38.90 o 
   4  10  13       82.57       91.79     29.60 o 
   5  10  13       11.07      -28.32     28.32 o 
   6  10  13      163.90      130.73     45.29 o 
   7  10  13      542.38      650.68     68.07 o 
   8  10  13       12.34       47.19     37.62 o 
   9  10  13     1085.80     1020.06     92.39 o 
  10  10  13       28.28       32.76     40.11 o 
  11  10  13       44.80       17.05     42.05 o 
  12  10  13       37.84        1.87     42.18 o 
  13  10  13        3.52       28.84     40.75 o 
  14  10  13       31.60       42.81     43.19 o 
  15  10  13      103.23       78.79     78.49 o 
  16  10  13      596.14      602.43     85.73 o 
  17  10  13      489.87      354.10     72.09 o 
  18  10  13       21.71      -20.11     43.92 o 
  19  10  13       48.49       71.21     54.88 o 
   1  11  13        0.02        1.37     25.56 o 
   2  11  13       81.65       50.91     28.31 o 
   3  11  13       15.82       -6.73     26.17 o 
   4  11  13      510.03      466.88     54.42 o 
   5  11  13       21.64       57.18     37.56 o 
   6  11  13      161.85      172.98     46.24 o 
   7  11  13       68.28       63.34     40.20 o 
   8  11  13      140.08      198.04     53.88 o 
   9  11  13       96.49      171.53     50.47 o 
  10  11  13       12.49       18.55     41.38 o 
  11  11  13      222.98      187.99     56.59 o 
  12  11  13      232.22      240.11     67.14 o 
  13  11  13       94.36       22.06     43.93 o 
  14  11  13       66.00       42.28     58.92 o 
  15  11  13       81.47       93.39     62.59 o 
  16  11  13        0.56       26.15     52.91 o 
  17  11  13        0.54       44.06     63.98 o 
   0  12  13      890.11      804.18     84.01 o 
   1  12  13      663.28      596.94     52.95 o 
   2  12  13     1847.11     1810.77    106.11 o 
   3  12  13      542.11      543.58     65.48 o 
   4  12  13     1505.51     1428.90     96.89 o 
   5  12  13      225.15      283.74     60.85 o 
   6  12  13       41.61       46.25     41.73 o 
   7  12  13       27.11       26.31     42.04 o 
   8  12  13      881.96      967.14     97.25 o 
   9  12  13     1272.09     1496.60    121.11 o 
  10  12  13     3132.55     3002.61    144.28 o 
  11  12  13      695.92      596.11     83.80 o 
  12  12  13     1110.20     1089.59    109.63 o 
  13  12  13        3.25      -47.86     47.86 o 
  14  12  13       39.23       -3.00     44.95 o 
   1  13  13       56.31       20.67     37.01 o 
   2  13  13      176.37      156.77     48.07 o 
   3  13  13      953.79     1177.31     94.76 o 
   4  13  13        1.20       -6.46     42.27 o 
   5  13  13     1025.77     1116.46    190.97 o 
   6  13  13      135.07      145.87     57.73 o 
   7  13  13      268.04      153.23     58.32 o 
   8  13  13       47.90       41.13     48.93 o 
   9  13  13      227.63      225.76     66.00 o 
  10  13  13      545.38      584.19     86.58 o 
  11  13  13      364.34      285.55     69.54 o 
   0  14  13       47.25       27.96    141.02 o 
   1  14  13      210.40      135.53     73.79 o 
   2  14  13        0.35       -7.95     39.74 o 
   3  14  13      553.60      700.19    164.71 o 
   4  14  13       50.92       -3.13    104.85 o 
   5  14  13      140.29      140.04     58.40 o 
   6  14  13       59.47       38.31     54.38 o 
   0   0  14      227.45      492.51     57.94 o 
   1   0  14        3.54      140.05     39.00 o 
   2   0  14      420.68      299.47     41.93 o 
   3   0  14     3392.00     3328.43    100.39 o 
   4   0  14        2.25      -17.15     26.99 o 
   5   0  14      762.80      720.20     57.82 o 
   6   0  14     4187.07     4139.07    122.04 o 
   7   0  14     7983.53     7614.02    164.71 o 
   8   0  14     2116.87     2086.69     85.51 o 
   9   0  14     3107.55     2666.86     97.28 o 
  10   0  14     2589.28     2332.51     91.66 o 
  11   0  14     3770.84     3622.54    115.38 o 
  12   0  14     2048.54     2049.44     90.44 o 
  13   0  14     6018.67     5415.48    143.44 o 
  14   0  14      328.93      381.75     52.10 o 
  15   0  14       95.83      112.57     39.28 o 
  16   0  14      174.09      261.31     53.53 o 
  17   0  14     1017.03     1027.69     94.11 o 
  18   0  14      294.79      349.38     73.36 o 
  19   0  14     1344.09     1526.10     91.29 o 
  20   0  14     1000.44      987.82    154.12 o 
  21   0  14      712.52      546.19     92.63 o 
  22   0  14      354.29      320.32    155.23 o 
  23   0  14        0.15      -21.34     58.14 o 
  24   0  14       73.81       -6.40     61.12 o 
  25   0  14      125.59      120.68     72.30 o 
  26   0  14        2.96       77.43     96.30 o 
   1   1  14      379.46      373.51     28.72 o 
   2   1  14      828.02      814.59     42.25 o 
   3   1  14      111.01       79.31     22.16 o 
   4   1  14     1230.10     1246.33     49.50 o 
   5   1  14      235.40      267.41     29.27 o 
   6   1  14      815.07      812.90     42.84 o 
   7   1  14     2956.25     2797.28     68.52 o 
   8   1  14       91.36      101.12     25.54 o 
   9   1  14       62.67       65.51     23.73 o 
  10   1  14       17.45       -1.89     21.64 o 
  11   1  14      325.13      317.03     34.96 o 
  12   1  14     1933.55     1823.08     60.78 o 
  13   1  14     2057.34     1959.10     62.04 o 
  14   1  14     2318.20     2400.61     69.27 o 
  15   1  14      292.15      325.58     46.44 o 
  16   1  14      259.87      234.30     31.88 o 
  17   1  14       18.40        5.20     22.15 o 
  18   1  14        6.60        0.88     21.80 o 
  19   1  14      348.09      387.84     49.05 o 
  20   1  14       10.25       -8.20     31.94 o 
  21   1  14      674.83      748.77     79.27 o 
  22   1  14      112.87      122.79     51.02 o 
  23   1  14      367.38      500.57     76.17 o 
  24   1  14      483.36      540.32     80.94 o 
  25   1  14        0.01       52.32     50.55 o 
  26   1  14      161.75       83.05     77.75 o 
   0   2  14     5728.84     5769.70    141.47 o 
   1   2  14      260.86      284.32     37.73 o 
   2   2  14      458.88      427.36     35.48 o 
   3   2  14      214.95      282.55     37.94 o 
   4   2  14       44.68       53.41     20.87 o 
   5   2  14      334.29      472.73     34.88 o 
   6   2  14      571.07      558.30     36.87 o 
   7   2  14       40.83       58.56     21.23 o 
   8   2  14     1478.14     1360.24     50.84 o 
   9   2  14        3.58       32.89     21.30 o 
  10   2  14       20.67       -5.92     21.81 o 
  11   2  14      224.86      201.51     28.73 o 
  12   2  14     1011.68     1012.04     50.78 o 
  13   2  14     7384.61     6715.62    113.52 o 
  14   2  14     6837.24     6579.51    115.80 o 
  15   2  14     5980.05     5689.28    107.84 o 
  16   2  14      143.45       93.80     28.99 o 
  17   2  14     1481.41     1419.77     71.61 o 
  18   2  14      597.20      578.87     59.84 o 
  19   2  14     1236.58     1160.15     91.84 o 
  20   2  14      199.30      187.00     47.70 o 
  21   2  14      290.24      356.09     51.27 o 
  22   2  14       23.82        1.40     58.73 o 
  23   2  14       73.08       37.30     53.98 o 
  24   2  14        2.85      -12.91     44.43 o 
  25   2  14      252.20      421.60     74.81 o 
  26   2  14       47.95      105.56     56.59 o 
   1   3  14      210.98      263.79     30.91 o 
   2   3  14     1521.27     1582.67     55.54 o 
   3   3  14     3080.60     2880.18     80.41 o 
   4   3  14     6588.64     6065.09     98.68 o 
   5   3  14     5538.00     5000.62     88.03 o 
   6   3  14     7267.83     6808.03    106.73 o 
   7   3  14     1887.97     1848.41     78.42 o 
   8   3  14     1504.93     1447.29     64.32 o 
   9   3  14      191.51      159.84     31.54 o 
  10   3  14      246.68      250.53     29.24 o 
  11   3  14      276.72      309.01     34.39 o 
  12   3  14      773.52      784.37     46.91 o 
  13   3  14      607.97      729.18     54.98 o 
  14   3  14     4391.17     4451.44    115.18 o 
  15   3  14     2376.54     2621.62     88.99 o 
  16   3  14     2928.64     3015.98    118.55 o 
  17   3  14     1554.66     1772.46    110.75 o 
  18   3  14     1797.96     1926.49    106.66 o 
  19   3  14      335.21      429.36     57.16 o 
  20   3  14      214.52      315.60     84.18 o 
  21   3  14        3.16       26.55     40.75 o 
  22   3  14      303.42      305.55     52.40 o 
  23   3  14      232.11      281.45     68.56 o 
  24   3  14       97.92      -46.72     46.72 o 
  25   3  14      155.98      168.74     70.80 o 
   0   4  14     3586.17     3652.86    278.93 o 
   1   4  14      397.66      281.97     35.18 o 
   2   4  14     8037.09     7863.31    137.61 o 
   3   4  14      362.81      429.62     37.29 o 
   4   4  14      682.85      717.60     49.87 o 
   5   4  14     1639.93     1659.01     64.13 o 
   6   4  14      332.15      263.04     30.51 o 
   7   4  14     1334.08     1373.49     60.93 o 
   8   4  14      237.66      207.61     29.71 o 
   9   4  14     1109.58     1201.32     56.37 o 
  10   4  14     1020.52     1045.60     51.13 o 
  11   4  14     2133.79     2007.01     74.94 o 
  12   4  14       25.86       51.22     25.97 o 
  13   4  14     1145.80     1184.72     60.90 o 
  14   4  14       13.32       64.64     46.14 o 
  15   4  14      566.62      533.35     55.01 o 
  16   4  14     1066.85      948.12     71.10 o 
  17   4  14        7.40       10.44     30.42 o 
  18   4  14      303.39      274.00     66.18 o 
  19   4  14      268.12      235.09     46.30 o 
  20   4  14     2534.31     2716.34    106.94 o 
  21   4  14      152.62      189.09     56.11 o 
  22   4  14      153.07      158.15     55.04 o 
  23   4  14      187.06      188.69     58.04 o 
  24   4  14      289.45      319.83     93.69 o 
  25   4  14        5.24      -63.04     63.04 o 
   1   5  14       37.47       39.75     22.74 o 
   2   5  14       79.14       86.91     27.54 o 
   3   5  14      218.55      173.23     30.02 o 
   4   5  14      253.83      236.64     32.84 o 
   5   5  14     1800.26     1577.12     57.80 o 
   6   5  14       43.02       19.35     20.36 o 
   7   5  14        1.91       10.28     25.30 o 
   8   5  14        2.32       -0.33     13.90 o 
   9   5  14     1132.80     1126.60     52.93 o 
  10   5  14       30.04       47.89     23.85 o 
  11   5  14      617.77      531.81     45.13 o 
  12   5  14       20.99       28.34     34.62 o 
  13   5  14       28.56       57.94     26.80 o 
  14   5  14      138.11      214.04     40.65 o 
  15   5  14      191.03      162.38     37.38 o 
  16   5  14      166.20      138.86     38.90 o 
  17   5  14      296.31      234.34     69.27 o 
  18   5  14       88.51       36.76     35.40 o 
  19   5  14       75.10       94.24     41.31 o 
  20   5  14      265.59      186.64     47.85 o 
  21   5  14       34.13       94.70     44.32 o 
  22   5  14      451.43      498.41     72.97 o 
  23   5  14        5.85       14.82     46.05 o 
  24   5  14      111.66      130.07     73.41 o 
   0   6  14     6801.03     6595.06    168.41 o 
   1   6  14     7084.82     7058.34    124.07 o 
   2   6  14     1391.01     1386.78     60.63 o 
   3   6  14        1.74      -19.49     25.96 o 
   4   6  14      568.16      592.26     43.29 o 
   5   6  14     1011.36     1099.34     57.71 o 
   6   6  14      670.88      672.65     49.14 o 
   7   6  14      784.67      766.00     48.65 o 
   8   6  14      241.62      307.06     32.07 o 
   9   6  14     1038.04     1116.03     61.62 o 
  10   6  14      683.24      697.40     50.97 o 
  11   6  14      130.86       53.01     35.76 o 
  12   6  14      316.56      325.32     58.65 o 
  13   6  14     1068.11     1229.32     78.09 o 
  14   6  14      548.72      512.12     85.88 o 
  15   6  14       38.35       47.69     31.83 o 
  16   6  14        0.86        5.59     28.39 o 
  17   6  14      659.68      712.25    103.09 o 
  18   6  14      862.85      855.80     84.43 o 
  19   6  14     1063.35     1109.88     94.81 o 
  20   6  14      910.97     1141.63     88.66 o 
  21   6  14      989.59     1066.39     88.91 o 
  22   6  14      147.57      176.06     53.14 o 
  23   6  14        4.92      -26.47     48.29 o 
   1   7  14      279.97      305.25     38.75 o 
   2   7  14        9.86        4.75     29.38 o 
   3   7  14     5167.79     4832.53    101.23 o 
   4   7  14      626.04      664.93     46.45 o 
   5   7  14     4139.79     3948.55    102.10 o 
   6   7  14        5.87       48.60     76.02 o 
   7   7  14     2751.64     2795.36     82.53 o 
   8   7  14      788.33      753.75     64.32 o 
   9   7  14     1622.06     1656.90     84.35 o 
  10   7  14      209.56      326.97     47.63 o 
  11   7  14        7.82      -16.83     25.97 o 
  12   7  14      375.27      402.10     49.87 o 
  13   7  14      550.16      536.75     56.07 o 
  14   7  14      936.85      892.91     70.86 o 
  15   7  14     1049.48     1072.29     78.82 o 
  16   7  14      722.91      815.68     71.50 o 
  17   7  14      717.63      799.23     72.94 o 
  18   7  14        2.39      -33.36     33.56 o 
  19   7  14      633.64      738.77     74.16 o 
  20   7  14       83.97      135.75     46.35 o 
  21   7  14       23.79        2.04     38.68 o 
  22   7  14      121.12        8.60     50.21 o 
   0   8  14     1004.70      903.84    100.03 o 
   1   8  14     3593.82     3394.82    100.81 o 
   2   8  14     1121.58     1224.48     62.60 o 
   3   8  14      513.09      529.68     43.80 o 
   4   8  14      229.95      218.95     31.87 o 
   5   8  14       15.90       39.34     23.04 o 
   6   8  14      314.33      258.58     54.48 o 
   7   8  14       14.64        5.96     32.73 o 
   8   8  14      640.88      620.42     65.48 o 
   9   8  14        0.12       69.80     34.52 o 
  10   8  14      176.99      121.95     44.24 o 
  11   8  14     1123.92     1193.39     95.39 o 
  12   8  14     1104.90      856.95     84.63 o 
  13   8  14     1181.58     1454.60    147.32 o 
  14   8  14      473.72      426.85     67.28 o 
  15   8  14        4.60      102.93     43.58 o 
  16   8  14        5.90       31.73     38.57 o 
  17   8  14        0.35       -2.52     42.92 o 
  18   8  14      201.36      213.26     51.09 o 
  19   8  14       45.15       78.65     42.36 o 
  20   8  14       91.85       66.48     43.00 o 
  21   8  14       11.04        7.62     40.43 o 
   1   9  14      177.39      110.84     29.43 o 
   2   9  14      834.71      952.76     58.01 o 
   3   9  14      236.45      210.18     34.15 o 
   4   9  14        2.39       25.91     26.31 o 
   5   9  14        7.74       43.46     24.05 o 
   6   9  14      127.59       97.69     37.80 o 
   7   9  14        2.64      -13.55     31.40 o 
   8   9  14      254.24      289.82     57.17 o 
   9   9  14       11.37       63.13     40.06 o 
  10   9  14       41.43       87.30     44.15 o 
  11   9  14        3.76       24.21     71.93 o 
  12   9  14      132.28       92.41     47.96 o 
  13   9  14       30.93       19.52     46.90 o 
  14   9  14       17.75       16.99     43.55 o 
  15   9  14       17.45      -12.19     38.96 o 
  16   9  14        8.53       -6.63     51.89 o 
  17   9  14        2.90       37.13     47.24 o 
  18   9  14        0.64       12.95     46.07 o 
  19   9  14       26.69       32.24     43.46 o 
  20   9  14        7.76       -9.89     60.20 o 
   0  10  14      578.24      703.21    140.06 o 
   1  10  14     4276.98     4186.69    119.79 o 
   2  10  14       66.48       42.39     29.15 o 
   3  10  14     1820.21     1814.19     76.75 o 
   4  10  14      407.98      466.35     45.70 o 
   5  10  14      158.21       95.56     50.34 o 
   6  10  14      486.78      438.88     72.07 o 
   7  10  14      373.84      352.02     53.76 o 
   8  10  14       52.66       69.71     41.35 o 
   9  10  14     1586.98     1602.19    116.18 o 
  10  10  14       22.41       26.82     37.76 o 
  11  10  14     1509.93     1557.63    118.19 o 
  12  10  14       74.25      164.49     53.65 o 
  13  10  14     1070.94     1036.40    100.77 o 
  14  10  14        0.61       29.50     51.65 o 
  15  10  14      389.29      329.51     70.09 o 
  16  10  14      504.03      491.26     81.34 o 
  17  10  14      273.26      244.75     77.60 o 
  18  10  14      156.79      117.56     61.13 o 
   1  11  14      293.60      376.29     45.93 o 
   2  11  14      201.18      192.62     36.30 o 
   3  11  14        2.02        3.97     32.29 o 
   4  11  14      811.47      978.27     86.48 o 
   5  11  14        1.04       -0.77     30.99 o 
   6  11  14      451.26      338.48     60.24 o 
   7  11  14      533.08      518.48     80.69 o 
   8  11  14      135.54      129.43     52.35 o 
   9  11  14       10.39      -19.53     42.18 o 
  10  11  14      307.39      244.41     61.85 o 
  11  11  14      406.99      463.23    115.82 o 
  12  11  14       19.31      -37.36     37.36 o 
  13  11  14       67.30       76.95     45.78 o 
  14  11  14       74.81       76.90     49.88 o 
  15  11  14      222.45      117.23     71.95 o 
  16  11  14        0.08      -46.04     46.47 o 
   0  12  14       23.01       16.84     41.82 o 
   1  12  14      224.39      177.01     43.81 o 
   2  12  14       13.30       52.97     36.15 o 
   3  12  14       17.79      -12.47     32.08 o 
   4  12  14       42.72       19.27     37.85 o 
   5  12  14      225.87      159.23     55.97 o 
   6  12  14      206.79      285.79     62.14 o 
   7  12  14      402.69      450.85     75.43 o 
   8  12  14      226.56      282.52     65.33 o 
   9  12  14       35.51       33.59     61.18 o 
  10  12  14       82.71      -18.22     45.70 o 
  11  12  14        1.29      -41.56     41.56 o 
  12  12  14      121.30      184.60     60.27 o 
  13  12  14        7.43      -14.71     45.89 o 
  14  12  14       33.43       55.40     53.45 o 
   1  13  14       34.61       39.27     39.33 o 
   2  13  14        0.73       16.46     38.77 o 
   3  13  14      167.52      193.69     60.58 o 
   4  13  14        3.31       11.14     41.38 o 
   5  13  14       37.04       11.72     46.12 o 
   6  13  14      195.18      235.17     65.77 o 
   7  13  14      117.49       18.32     79.50 o 
   8  13  14       40.07       51.47     48.62 o 
   9  13  14      155.18      177.99     60.70 o 
  10  13  14      249.53      207.11     66.76 o 
   0  14  14      582.94      907.63    181.10 o 
   1  14  14       50.18       25.91     51.39 o 
   2  14  14      517.39      495.86     82.52 o 
   3  14  14       16.86        7.76     46.66 o 
   1   1  15      297.42      358.99     30.25 o 
   2   1  15     1582.07     1482.89     54.08 o 
   3   1  15       95.46       36.85     24.38 o 
   4   1  15        1.20      -25.93     25.93 o 
   5   1  15     1034.90     1073.49     50.40 o 
   6   1  15     4513.49     4343.66     86.92 o 
   7   1  15      267.78      291.60     32.37 o 
   8   1  15     4244.76     3954.33     83.67 o 
   9   1  15       13.47       40.57     24.79 o 
  10   1  15       68.57       75.81     37.68 o 
  11   1  15       97.97       95.31     38.68 o 
  12   1  15       36.41      141.90     73.92 o 
  13   1  15      128.20      171.52     30.01 o 
  14   1  15      159.40      161.32     30.22 o 
  15   1  15       45.31       61.39     26.51 o 
  16   1  15       66.92       94.47     28.55 o 
  17   1  15       20.50       51.21     27.73 o 
  18   1  15      657.37      785.52     55.34 o 
  19   1  15        0.10       44.90     32.10 o 
  20   1  15      110.77      150.83     34.05 o 
  21   1  15       95.84       64.64     45.46 o 
  22   1  15      365.24      172.23     95.25 o 
  23   1  15       24.42       60.69     54.59 o 
  24   1  15      166.56      152.43     69.12 o 
  25   1  15      156.93      117.03     62.08 o 
   0   2  15       20.64       16.66     32.48 o 
   1   2  15     7231.67     7092.03    120.53 o 
   2   2  15      859.03      967.62     50.43 o 
   3   2  15     3028.01     2889.40     70.39 o 
   4   2  15      109.70      150.25     25.93 o 
   5   2  15      855.29      937.96     50.52 o 
   6   2  15      466.65      513.09     37.25 o 
   7   2  15      360.71      392.04     41.43 o 
   8   2  15     2226.88     2103.41     61.48 o 
   9   2  15     5628.49     5455.82     99.70 o 
  10   2  15      333.63      361.43     36.49 o 
  11   2  15     3848.90     3474.40     80.19 o 
  12   2  15      160.29      187.93     29.77 o 
  13   2  15     5070.29     4786.42     96.00 o 
  14   2  15      924.35     1036.44     54.89 o 
  15   2  15      279.27      287.62     34.08 o 
  16   2  15      331.24      398.07     43.52 o 
  17   2  15        0.03       25.51     30.50 o 
  18   2  15       18.76       30.10     34.10 o 
  19   2  15       25.58       15.23     37.35 o 
  20   2  15       38.53       61.61     39.15 o 
  21   2  15      209.99      373.61     54.40 o 
  22   2  15      142.45      146.88     70.96 o 
  23   2  15      249.29      242.27     77.98 o 
  24   2  15       18.35      -33.11     44.54 o 
  25   2  15      253.22      169.36     76.36 o 
   1   3  15      309.78      301.30     33.87 o 
   2   3  15      277.10      240.03     34.44 o 
   3   3  15      839.14      847.26     55.10 o 
   4   3  15     1795.33     1744.81     55.46 o 
   5   3  15      854.02      951.87     52.49 o 
   6   3  15      119.94       97.74     39.84 o 
   7   3  15       20.58       80.48     27.48 o 
   8   3  15       67.28       37.46     32.38 o 
   9   3  15        0.35      -19.93     23.49 o 
  10   3  15      713.05      651.77     49.28 o 
  11   3  15     1118.39     1077.08     54.64 o 
  12   3  15      234.72      267.80     40.36 o 
  13   3  15        0.30        8.89     24.88 o 
  14   3  15       64.18       65.68     38.15 o 
  15   3  15      123.03      122.20     31.05 o 
  16   3  15       44.14       44.15     43.44 o 
  17   3  15      202.58      226.22     43.53 o 
  18   3  15      122.60       61.16     38.57 o 
  19   3  15      108.56       58.76     39.94 o 
  20   3  15       13.80       63.56     42.17 o 
  21   3  15       40.02       72.97     44.53 o 
  22   3  15      165.54      305.79     62.55 o 
  23   3  15      168.57      170.43     62.86 o 
  24   3  15      579.80      857.32     99.08 o 
  25   3  15      202.53      101.13     78.27 o 
   0   4  15     4597.76     4293.51    289.91 o 
   1   4  15     6919.10     6515.31    141.22 o 
   2   4  15      381.50      395.73     37.70 o 
   3   4  15     1186.55     1286.27     57.90 o 
   4   4  15     4007.70     3655.04     93.92 o 
   5   4  15      336.62      295.70     36.58 o 
   6   4  15       18.71       -3.19     34.90 o 
   7   4  15      246.47      246.82     35.67 o 
   8   4  15       14.91      -19.80     19.80 o 
   9   4  15       88.53       68.97     37.90 o 
  10   4  15      149.70      155.21     28.13 o 
  11   4  15       18.62      -11.14     19.12 o 
  12   4  15       35.35       56.37     29.09 o 
  13   4  15     2231.92     2257.41     83.64 o 
  14   4  15     1250.04     1303.95     76.70 o 
  15   4  15       24.37       31.86     33.75 o 
  16   4  15      125.39      123.68     47.40 o 
  17   4  15       42.60       27.03     36.01 o 
  18   4  15      190.77      233.38     66.52 o 
  19   4  15      746.02      761.63     80.78 o 
  20   4  15        5.48       68.38     44.77 o 
  21   4  15      781.25      758.95    127.00 o 
  22   4  15      348.25      363.92     67.56 o 
  23   4  15       62.95       55.64     49.86 o 
  24   4  15       56.69       35.33     55.26 o 
   1   5  15     1171.21     1132.10     58.77 o 
   2   5  15      271.79      286.26     43.60 o 
   3   5  15      747.62      711.36     47.93 o 
   4   5  15      443.44      560.99     70.74 o 
   5   5  15      702.50      730.42     54.40 o 
   6   5  15       34.75       42.68     35.16 o 
   7   5  15     1216.00     1203.15     60.73 o 
   8   5  15       64.78       75.31     26.78 o 
   9   5  15      510.50      570.24     43.65 o 
  10   5  15      441.70      457.60     49.64 o 
  11   5  15      107.89      153.27     38.63 o 
  12   5  15      679.09      730.53     59.00 o 
  13   5  15       28.20      144.65    111.82 o 
  14   5  15      652.72      632.69     60.36 o 
  15   5  15      113.33      156.54     41.15 o 
  16   5  15      138.72       40.39     33.50 o 
  17   5  15      853.17      942.63     75.52 o 
  18   5  15       11.62      -29.92     62.63 o 
  19   5  15      315.16      295.83     54.45 o 
  20   5  15       72.45       33.34     39.03 o 
  21   5  15      126.59       38.83     48.05 o 
  22   5  15       88.85       45.45     49.37 o 
  23   5  15       14.45      123.49     55.28 o 
  24   5  15       16.85       68.57     83.60 o 
   0   6  15    11567.36    10846.92    230.73 o 
   1   6  15    12870.93    12192.69    253.23 o 
   2   6  15     2787.00     2666.75    123.78 o 
   3   6  15     4344.81     4190.71     94.85 o 
   4   6  15     1010.67     1018.58     57.06 o 
   5   6  15      653.98      639.85     54.81 o 
   6   6  15      398.38      368.81     42.77 o 
   7   6  15       56.61       67.19     25.29 o 
   8   6  15      947.08      931.80     59.22 o 
   9   6  15     1034.35     1056.04     61.40 o 
  10   6  15      942.64     1075.69     62.29 o 
  11   6  15     1825.49     1772.00     73.11 o 
  12   6  15      693.49      749.27     55.30 o 
  13   6  15     1366.24     1367.94     91.52 o 
  14   6  15      286.19      202.55     47.56 o 
  15   6  15      111.96       56.26     44.91 o 
  16   6  15      262.15      107.52     50.85 o 
  17   6  15      710.13      657.02    110.96 o 
  18   6  15      637.93      550.70     64.26 o 
  19   6  15      372.68      393.75     60.62 o 
  20   6  15      145.46       63.60     64.27 o 
  21   6  15      563.94      597.72     74.63 o 
  22   6  15      461.28      406.84     65.65 o 
  23   6  15      812.45      927.17    100.87 o 
   1   7  15       16.51       51.32     24.12 o 
   2   7  15     1670.89     1661.01     65.93 o 
   3   7  15      469.32      530.42     44.79 o 
   4   7  15     1882.30     1913.41    184.30 o 
   5   7  15     2184.99     2149.97     75.35 o 
   6   7  15     3783.51     3708.32     96.97 o 
   7   7  15      492.10      475.81     44.51 o 
   8   7  15      689.71      621.10     59.33 o 
   9   7  15      440.08      433.09     61.71 o 
  10   7  15       17.34       51.49     37.93 o 
  11   7  15      240.53      241.95     44.43 o 
  12   7  15       78.43       73.90     42.39 o 
  13   7  15     1279.44     1355.60     85.80 o 
  14   7  15      565.56      575.35     84.50 o 
  15   7  15     1469.91     1593.58    119.60 o 
  16   7  15      365.26      413.14     74.82 o 
  17   7  15      112.73       96.98     45.04 o 
  18   7  15      711.23      951.75     81.34 o 
  19   7  15       74.98       66.25     44.27 o 
  20   7  15      117.61       94.36     50.27 o 
  21   7  15       66.53       11.70     52.30 o 
  22   7  15        1.28      -37.45     45.78 o 
   0   8  15     3418.69     3112.41    124.29 o 
   1   8  15        0.05       -1.15     29.74 o 
   2   8  15      400.87      488.18     46.04 o 
   3   8  15     1175.94     1236.86     70.12 o 
   4   8  15       11.60       45.44     43.57 o 
   5   8  15      252.64      272.01     38.01 o 
   6   8  15       16.14      -18.39     27.12 o 
   7   8  15      257.02      316.48     54.82 o 
   8   8  15      150.48      170.99     40.91 o 
   9   8  15        5.37       23.44     32.68 o 
  10   8  15      751.77      852.50     70.09 o 
  11   8  15      155.82      153.41     44.81 o 
  12   8  15      283.60      393.20     63.21 o 
  13   8  15      830.63      825.82     83.07 o 
  14   8  15      137.07      108.05     46.39 o 
  15   8  15       80.05       72.80     39.30 o 
  16   8  15      134.04       71.43     45.09 o 
  17   8  15      140.45      172.45     54.30 o 
  18   8  15      575.73      653.35    132.01 o 
  19   8  15      210.25      161.36     59.68 o 
  20   8  15       84.39      153.64     68.17 o 
  21   8  15        3.06      -14.22     57.60 o 
   1   9  15      298.80      297.60     41.98 o 
   2   9  15      794.42      831.19     60.47 o 
   3   9  15      611.14      797.70     54.63 o 
   4   9  15     2707.12     2714.72     81.78 o 
   5   9  15     2641.13     2774.52     90.61 o 
   6   9  15     4639.56     4493.03    134.07 o 
   7   9  15     3516.54     3171.44    115.13 o 
   8   9  15     3015.99     2635.42    105.41 o 
   9   9  15      206.42      211.85     52.29 o 
  10   9  15       27.24       54.67     62.92 o 
  11   9  15       49.72       91.58     73.76 o 
  12   9  15      352.71      429.73    204.11 o 
  13   9  15      570.79      582.18     78.72 o 
  14   9  15      955.43      941.70    137.15 o 
  15   9  15     1022.86     1050.12    102.99 o 
  16   9  15     1078.96      930.09     99.19 o 
  17   9  15      160.24      141.20     76.03 o 
  18   9  15      137.27      158.28     52.61 o 
  19   9  15       13.21       16.51     79.27 o 
   0  10  15     2522.04     2333.10    171.68 o 
   1  10  15       41.57       75.15     30.96 o 
   2  10  15     2006.59     2051.07     83.93 o 
   3  10  15      217.92      240.89     36.72 o 
   4  10  15      529.77      472.30     53.51 o 
   5  10  15      173.90      148.95     46.86 o 
   6  10  15      394.37      399.14     56.23 o 
   7  10  15       30.96      -18.91     60.13 o 
   8  10  15     2049.90     2047.41    130.44 o 
   9  10  15       73.29       99.96     46.99 o 
  10  10  15     1127.12     1306.45    146.59 o 
  11  10  15        4.37       18.92     42.28 o 
  12  10  15     1172.03     1209.17    108.65 o 
  13  10  15      192.88      218.19     60.56 o 
  14  10  15      349.92      332.77     70.64 o 
  15  10  15       78.94      -20.48     45.63 o 
  16  10  15      100.29       87.92     48.36 o 
  17  10  15      139.00      122.02     62.41 o 
  18  10  15      462.64      379.06     79.36 o 
   1  11  15      132.64      117.10     45.08 o 
   2  11  15      127.66       87.56     34.34 o 
   3  11  15     1197.28     1200.29     81.34 o 
   4  11  15       84.78      127.85     44.35 o 
   5  11  15     2568.87     2503.60    109.59 o 
   6  11  15      219.15      179.09     51.60 o 
   7  11  15      799.12      848.86     91.94 o 
   8  11  15        0.07       14.69     44.22 o 
   9  11  15      121.73       72.52     48.06 o 
  10  11  15       38.25       83.50     53.56 o 
  11  11  15       89.88      -48.03     58.55 o 
  12  11  15      233.46      295.53     95.80 o 
  13  11  15     1483.65     1950.52    142.19 o 
  14  11  15       66.48        2.21     47.52 o 
  15  11  15      415.74      358.01     76.18 o 
   0  12  15     1188.47     1244.07    137.59 o 
   1  12  15     1058.86     1070.13     76.52 o 
   2  12  15      755.58      649.26     65.64 o 
   3  12  15      766.71      744.48     69.52 o 
   4  12  15      364.44      448.20     67.78 o 
   5  12  15      184.52      125.19     51.88 o 
   6  12  15        0.83       31.03     44.72 o 
   7  12  15       71.34       48.38     58.56 o 
   8  12  15      984.86     1134.14    217.08 o 
   9  12  15     1567.57     2045.29    145.84 o 
  10  12  15     1663.47     1763.79    136.69 o 
  11  12  15     1353.79     1408.41    122.50 o 
  12  12  15      180.19      187.48     59.12 o 
  13  12  15       89.08       14.89     77.03 o 
   1  13  15        0.86       25.04     42.24 o 
   2  13  15       71.39       -6.74     38.65 o 
   3  13  15      255.29      180.14     57.49 o 
   4  13  15       86.71       79.44     52.28 o 
   5  13  15     1110.12     1204.47    110.51 o 
   6  13  15       97.66      103.59     55.55 o 
   7  13  15      461.70      457.52     77.62 o 
   8  13  15        1.33       13.97     45.87 o 
   9  13  15        0.18      -45.65     45.65 o 
   0   0  16     9379.24     8866.42    225.45 o 
   1   0  16     2546.11     2420.02     94.70 o 
   2   0  16    17314.90    16192.21    282.57 o 
   3   0  16     6787.10     6176.17    152.36 o 
   4   0  16     6831.66     7095.03    165.81 o 
   5   0  16        0.01       18.53     49.55 o 
   6   0  16      339.65      258.13     47.74 o 
   7   0  16      188.78      198.90     44.20 o 
   8   0  16     1498.37     1561.16     86.87 o 
   9   0  16     1458.43     1630.27    125.07 o 
  10   0  16     9104.39     8301.17    185.98 o 
  11   0  16     3596.82     3316.87    114.75 o 
  12   0  16     1250.28     1214.89     82.58 o 
  13   0  16      155.32      168.82     42.80 o 
  14   0  16       42.75      132.94     55.54 o 
  15   0  16        5.88       48.08     35.57 o 
  16   0  16      651.37      728.21     95.22 o 
  17   0  16       15.74       68.55     40.05 o 
  18   0  16     1199.37     1543.48    108.44 o 
  19   0  16     1498.96     1607.71     96.90 o 
  20   0  16     2732.83     2950.80    159.32 o 
  21   0  16      188.62      196.99     73.08 o 
  22   0  16      982.17      970.00    166.37 o 
  23   0  16       12.02       55.91     89.64 o 
  24   0  16      160.44      169.08    102.37 o 
  25   0  16        0.88        2.33     87.78 o 
   1   1  16       18.91      -55.06     55.06 o 
   2   1  16       11.65       30.32     28.87 o 
   3   1  16      452.26      479.24     43.28 o 
   4   1  16     4301.55     4167.45     86.52 o 
   5   1  16      980.24     1181.74     52.97 o 
   6   1  16     8924.02     8482.58    130.04 o 
   7   1  16     1942.39     1876.80     61.47 o 
   8   1  16     2740.00     2658.25    129.20 o 
   9   1  16      432.22      449.73     38.34 o 
  10   1  16       70.79       58.83     25.95 o 
  11   1  16        9.77        3.42     24.97 o 
  12   1  16     4225.15     3897.39     87.64 o 
  13   1  16       17.65      -13.60     21.79 o 
  14   1  16     2171.01     2012.53     66.33 o 
  15   1  16      216.52      245.31     34.99 o 
  16   1  16      408.54      431.41     42.46 o 
  17   1  16       75.23       77.47     27.42 o 
  18   1  16       94.46      122.67     31.72 o 
  19   1  16       89.55      123.70     42.32 o 
  20   1  16      219.71      168.24     42.14 o 
  21   1  16       33.07       26.07     59.18 o 
  22   1  16      113.26      194.24     90.51 o 
  23   1  16       46.04       24.87     52.17 o 
  24   1  16      346.11      374.38     73.53 o 
  25   1  16       14.70       59.88     55.93 o 
   0   2  16     5700.62     5851.08    150.34 o 
   1   2  16     3479.23     3248.75     80.15 o 
   2   2  16     1979.47     2028.71    100.08 o 
   3   2  16     1699.07     1624.06     84.60 o 
   4   2  16     2642.15     2472.62     66.99 o 
   5   2  16     1062.37     1036.34     53.19 o 
   6   2  16        2.69       -9.26     22.25 o 
   7   2  16     5407.61     4950.10     94.80 o 
   8   2  16     2971.85     2935.52    110.78 o 
   9   2  16    18464.70    16810.80    208.81 o 
  10   2  16     5132.30     5038.96     98.49 o 
  11   2  16    10132.48     9038.68    138.64 o 
  12   2  16     2004.71     1750.99     61.40 o 
  13   2  16      938.72      935.26     59.00 o 
  14   2  16       25.08       39.50     29.59 o 
  15   2  16      283.76      340.29     42.07 o 
  16   2  16      197.14      230.32     37.70 o 
  17   2  16        0.31       88.80     30.03 o 
  18   2  16       17.95        8.09     33.81 o 
  19   2  16      209.06      236.50     53.18 o 
  20   2  16       27.92       47.86     39.25 o 
  21   2  16      466.64      548.89     74.33 o 
  22   2  16      338.82      369.75     71.56 o 
  23   2  16      797.96      792.38     95.38 o 
  24   2  16       88.90      140.99     54.71 o 
  25   2  16       89.83       62.89     72.22 o 
   1   3  16      604.64      624.86     44.73 o 
   2   3  16      303.30      287.63     35.89 o 
   3   3  16        0.67       18.83     27.08 o 
   4   3  16     1279.84     1269.52     66.91 o 
   5   3  16      101.65       88.79     31.32 o 
   6   3  16       50.68       98.29     46.70 o 
   7   3  16     2181.81     1963.03     74.16 o 
   8   3  16      691.53      711.97     56.92 o 
   9   3  16      232.39      197.54     36.07 o 
  10   3  16        0.87       32.16     26.13 o 
  11   3  16     1014.65      883.64     66.80 o 
  12   3  16      867.63      855.01     50.01 o 
  13   3  16     1348.18     1331.59     70.75 o 
  14   3  16      659.52      653.57     61.04 o 
  15   3  16      252.48      324.85     42.00 o 
  16   3  16       37.43       54.61     34.27 o 
  17   3  16       42.11       94.33     37.09 o 
  18   3  16       90.10      135.56     45.55 o 
  19   3  16      138.34      176.71     56.14 o 
  20   3  16      564.72      654.68     78.40 o 
  21   3  16      400.75      392.34     65.43 o 
  22   3  16      258.76      229.57     59.52 o 
  23   3  16     1252.19     1385.16    197.81 o 
  24   3  16      443.65      346.73     93.55 o 
   0   4  16      397.01      507.49     61.28 o 
   1   4  16     2168.19     2141.11     76.95 o 
   2   4  16       10.06       28.62     33.46 o 
   3   4  16    11319.16    10869.57    177.56 o 
   4   4  16     2153.18     2112.80     78.89 o 
   5   4  16     2595.50     2466.05     86.55 o 
   6   4  16       84.14       46.97     46.50 o 
   7   4  16      262.82      255.72     38.56 o 
   8   4  16      116.68      143.55     30.85 o 
   9   4  16        8.31       24.48     21.56 o 
  10   4  16     1001.72      942.02     69.23 o 
  11   4  16      722.59      769.23     54.84 o 
  12   4  16        6.29       62.15     30.30 o 
  13   4  16        5.98       48.80     28.55 o 
  14   4  16        1.97       62.01     28.67 o 
  15   4  16      812.94      819.31     98.91 o 
  16   4  16       98.95      165.32     62.01 o 
  17   4  16      384.76      402.45     60.25 o 
  18   4  16       85.91      125.37     42.52 o 
  19   4  16      440.29      478.14     85.30 o 
  20   4  16      188.90      190.86     55.45 o 
  21   4  16      417.63      492.51     70.75 o 
  22   4  16        0.96       51.43     49.74 o 
  23   4  16      834.42      967.37    129.56 o 
  24   4  16        0.82      -39.62     47.50 o 
   1   5  16     2545.54     3202.27    418.35 o 
   2   5  16     5414.25     5200.17    160.08 o 
   3   5  16     2247.86     2090.50     88.70 o 
   4   5  16     2041.72     1953.29     83.05 o 
   5   5  16      143.85      101.90     33.59 o 
   6   5  16     2457.02     2227.80    100.26 o 
   7   5  16       63.81       98.08     25.91 o 
   8   5  16     1531.12     1542.57     58.45 o 
   9   5  16      116.40      144.39     27.84 o 
  10   5  16      122.25      191.59     83.15 o 
  11   5  16      278.51      346.10     44.43 o 
  12   5  16      519.24      625.34     55.91 o 
  13   5  16     1165.75     1249.33     75.94 o 
  14   5  16     1320.85     1233.51     92.47 o 
  15   5  16      897.39     1009.12     86.11 o 
  16   5  16     2315.60     2429.05    114.25 o 
  17   5  16     1424.05     1506.75    109.48 o 
  18   5  16     1334.53     1258.26    111.27 o 
  19   5  16      109.30      179.87     54.39 o 
  20   5  16      348.91      223.09     59.28 o 
  21   5  16        1.18      -17.21     37.68 o 
  22   5  16      122.65       85.14     66.81 o 
  23   5  16       12.98        5.25     49.12 o 
   0   6  16      589.73      556.09     99.37 o 
   1   6  16       32.66       39.88     25.77 o 
   2   6  16      766.06      657.03     49.08 o 
   3   6  16      199.00      144.37     47.21 o 
   4   6  16      229.61      241.24     46.41 o 
   5   6  16       10.03       66.76     54.75 o 
   6   6  16       39.85      123.42     57.87 o 
   7   6  16        2.32      544.89    361.07 o 
   8   6  16      255.09      310.62     41.38 o 
   9   6  16      839.71      983.39     81.15 o 
  10   6  16      956.23     1017.46     62.27 o 
  11   6  16      346.76      357.64     45.51 o 
  12   6  16       16.21        1.68     31.56 o 
  13   6  16        0.19       30.07     28.28 o 
  14   6  16      390.39      353.78     50.94 o 
  15   6  16      114.50      123.61     38.35 o 
  16   6  16      420.33      332.37     52.06 o 
  17   6  16        5.12       11.35     36.14 o 
  18   6  16       15.05      -39.77     39.77 o 
  19   6  16        7.87       16.35     37.47 o 
  20   6  16       92.97       53.02     57.99 o 
  21   6  16      133.03       93.89     52.61 o 
  22   6  16      308.49      387.26     71.82 o 
   1   7  16      144.50      179.43     34.49 o 
   2   7  16     1088.01     1119.61     62.15 o 
   3   7  16       44.19       35.03     26.19 o 
   4   7  16      387.90      445.20     43.05 o 
   5   7  16        3.22     1618.45    181.46 o 
   6   7  16       12.61       85.15     28.49 o 
   7   7  16        4.81      108.63     74.31 o 
   8   7  16       11.22       28.96     32.29 o 
   9   7  16      170.20      190.17     42.26 o 
  10   7  16      577.19      444.07     53.90 o 
  11   7  16      127.71      167.63     53.44 o 
  12   7  16      148.33      106.24     46.21 o 
  13   7  16      488.74      432.76     71.27 o 
  14   7  16        2.73       45.68     43.89 o 
  15   7  16       62.75       71.38     35.68 o 
  16   7  16       72.84       67.14     45.29 o 
  17   7  16       14.49        5.20     40.07 o 
  18   7  16       22.05      -12.62     33.80 o 
  19   7  16       45.41       -8.64     45.00 o 
  20   7  16      232.34      196.95     60.09 o 
  21   7  16       38.65       -1.48     50.53 o 
   0   8  16      495.64      628.95     71.44 o 
   1   8  16      419.01      368.13     50.98 o 
   2   8  16      798.13      793.02     65.45 o 
   3   8  16       93.78      142.25     30.51 o 
   4   8  16      440.27      416.06     45.79 o 
   5   8  16      125.07      115.90     34.49 o 
   6   8  16      316.99      242.16     38.11 o 
   7   8  16      309.18      321.92     52.34 o 
   8   8  16      510.33      529.47     61.05 o 
   9   8  16     1177.65     1284.36     86.34 o 
  10   8  16     2218.88     2115.21     97.40 o 
  11   8  16     1710.81     1629.99    114.24 o 
  12   8  16     2439.37     2290.71    113.69 o 
  13   8  16      160.20      178.88     52.45 o 
  14   8  16      151.77       56.59     88.62 o 
  15   8  16       24.32       88.29     49.98 o 
  16   8  16      186.43      137.30    121.92 o 
  17   8  16        0.91      -29.24     63.52 o 
  18   8  16       99.98       30.06     57.21 o 
  19   8  16        6.04       28.15     47.23 o 
  20   8  16       69.96       31.33     59.16 o 
   1   9  16       46.59       21.47     28.01 o 
   2   9  16      223.49      367.55     58.34 o 
   3   9  16       22.07       46.17     25.35 o 
   4   9  16        0.06       11.54     32.86 o 
   5   9  16        0.05       10.19     26.40 o 
   6   9  16       98.94       75.69     38.73 o 
   7   9  16        7.12       15.55     44.79 o 
   8   9  16      143.99      141.41     40.77 o 
   9   9  16       39.23       30.73     40.13 o 
  10   9  16        0.01      -28.71     45.53 o 
  11   9  16        8.50        7.28     42.03 o 
  12   9  16        7.27      -57.47     60.64 o 
  13   9  16        1.01        0.56     42.46 o 
  14   9  16      227.50      174.75     72.82 o 
  15   9  16      191.46      243.20     57.24 o 
  16   9  16      231.33      143.79     57.57 o 
  17   9  16       85.38       84.71     48.57 o 
  18   9  16       80.88      107.65     65.81 o 
  19   9  16        1.11       34.20    180.45 o 
   0  10  16      108.36       73.43     40.73 o 
   1  10  16        3.82       54.26     29.69 o 
   2  10  16      163.67      214.99     41.36 o 
   3  10  16      445.91      548.11     52.86 o 
   4  10  16      300.86      255.76     61.89 o 
   5  10  16       30.77       18.17     44.71 o 
   6  10  16        5.35      -41.02     41.02 o 
   7  10  16       40.24      336.24    347.55 o 
   8  10  16      447.69      366.40     64.94 o 
   9  10  16      188.25      273.81     60.01 o 
  10  10  16      380.15      390.21    102.31 o 
  11  10  16      136.13      153.76     51.93 o 
  12  10  16      107.36      108.88     51.54 o 
  13  10  16        0.23       57.00     47.49 o 
  14  10  16       84.90       55.81     48.89 o 
  15  10  16        0.01        5.10     48.48 o 
  16  10  16       24.98       -7.50     48.33 o 
  17  10  16       77.79      -19.50     55.51 o 
   1  11  16       21.34       33.19     30.15 o 
   2  11  16        1.80       51.16     36.29 o 
   3  11  16       53.45       64.47     49.82 o 
   4  11  16      887.26     1011.01     85.46 o 
   5  11  16      936.90     1053.98     87.54 o 
   6  11  16     2223.68     2131.51    141.74 o 
   7  11  16      298.94      146.58     55.05 o 
   8  11  16      858.64      773.67     90.77 o 
   9  11  16      237.67      367.69     70.54 o 
  10  11  16      472.16      747.55     91.89 o 
  11  11  16      107.73       77.99     50.01 o 
  12  11  16       31.71       91.50     51.42 o 
  13  11  16      183.44      185.46     88.20 o 
  14  11  16      730.97      674.91     90.89 o 
  15  11  16      277.71      201.10     64.98 o 
   0  12  16       89.36      122.43     51.05 o 
   1  12  16        0.00       46.46     32.51 o 
   2  12  16      216.42      211.99     50.42 o 
   3  12  16        5.60       58.31     41.79 o 
   4  12  16      197.37      281.55     58.02 o 
   5  12  16       82.87       85.36     45.29 o 
   6  12  16        4.21      -35.64     59.38 o 
   7  12  16       36.23      -32.00     42.09 o 
   8  12  16      574.03      589.67     84.96 o 
   9  12  16        3.11       52.06     50.60 o 
  10  12  16     1093.02     1109.33    111.68 o 
  11  12  16       94.41       76.99     52.02 o 
  12  12  16      896.66     1108.24    119.01 o 
   1  13  16       89.05      110.79     48.01 o 
   2  13  16        3.69       92.18     44.90 o 
   3  13  16      232.44      403.46     78.61 o 
   4  13  16      618.80      859.12     99.04 o 
   5  13  16      209.76      193.17     67.76 o 
   6  13  16      174.07       72.22     63.47 o 
   7  13  16      267.34      315.48     76.15 o 
   1   1  17        2.59        1.95     28.52 o 
   2   1  17      748.67      784.69     47.95 o 
   3   1  17     1007.15      995.08     62.04 o 
   4   1  17      288.80      182.70     31.48 o 
   5   1  17      768.44      754.86     46.85 o 
   6   1  17       10.59        8.92     38.59 o 
   7   1  17       14.28        3.71     25.48 o 
   8   1  17      319.29      283.94     38.56 o 
   9   1  17       39.64        9.50     24.51 o 
  10   1  17       26.63       65.78     49.90 o 
  11   1  17     1139.77     1117.07     57.30 o 
  12   1  17       54.98       10.97     25.97 o 
  13   1  17     1187.20     1221.45     60.05 o 
  14   1  17       97.73      145.00     34.20 o 
  15   1  17      490.73      479.93     46.26 o 
  16   1  17      386.66      382.31     43.89 o 
  17   1  17      552.16      614.14     56.39 o 
  18   1  17      335.43      277.09     42.50 o 
  19   1  17       13.65       33.57     37.93 o 
  20   1  17       52.33       75.21     48.21 o 
  21   1  17      303.49      352.19     68.35 o 
  22   1  17        0.95       19.79     47.62 o 
  23   1  17      199.67      167.60     60.16 o 
  24   1  17       79.35       57.24     54.05 o 
   0   2  17      863.67      967.24    129.30 o 
   1   2  17      177.74      153.73     33.09 o 
   2   2  17       27.44       74.10     31.86 o 
   3   2  17      265.33      227.80     31.95 o 
   4   2  17       18.51       36.88     27.11 o 
   5   2  17       89.15       79.60     32.09 o 
   6   2  17       90.24      125.60     32.23 o 
   7   2  17      670.25      812.82     93.15 o 
   8   2  17      191.77      227.12     33.50 o 
   9   2  17       21.25       78.18     27.28 o 
  10   2  17     1781.03     1858.05     64.61 o 
  11   2  17      244.39      209.68     36.44 o 
  12   2  17      409.52      403.81     44.08 o 
  13   2  17        3.12       34.55     27.09 o 
  14   2  17      142.38       75.65     35.30 o 
  15   2  17        0.95       29.99     27.28 o 
  16   2  17       20.41       51.10     29.32 o 
  17   2  17       21.98       35.25     27.08 o 
  18   2  17      254.52      203.49     51.37 o 
  19   2  17      258.06      228.72     50.01 o 
  20   2  17      156.35       94.92     47.87 o 
  21   2  17       22.48       91.01     50.77 o 
  22   2  17        0.03       32.68     91.07 o 
  23   2  17        0.97       23.81     50.31 o 
  24   2  17        2.35       10.92     51.37 o 
   1   3  17      337.11      363.99     53.75 o 
   2   3  17        8.92      199.98    153.84 o 
   3   3  17      441.71      483.30     47.53 o 
   4   3  17     1978.09     1821.48     74.03 o 
   5   3  17      339.14      307.75     40.95 o 
   6   3  17      532.02      552.34     53.48 o 
   7   3  17      837.82      862.65     57.21 o 
   8   3  17     1814.63     1800.56     73.03 o 
   9   3  17       92.52      121.93     32.56 o 
  10   3  17       22.71       30.08     28.08 o 
  11   3  17      268.99      239.13     36.33 o 
  12   3  17        0.03       38.60     25.20 o 
  13   3  17       16.86       74.27     29.97 o 
  14   3  17      240.33      308.60     41.80 o 
  15   3  17       13.41       24.88     44.75 o 
  16   3  17       15.03       50.33     28.73 o 
  17   3  17       58.61       60.86     38.04 o 
  18   3  17      520.55      574.32     72.14 o 
  19   3  17        2.78      -24.53     50.33 o 
  20   3  17      793.92      898.59     90.72 o 
  21   3  17       84.52       86.34     49.67 o 
  22   3  17      898.40     1014.83     98.01 o 
  23   3  17       35.04      152.42     49.70 o 
  24   3  17      290.24      285.37     88.58 o 
   0   4  17    12848.02    12237.90    249.89 o 
   1   4  17     2705.55     2744.01     82.61 o 
   2   4  17    10025.44     8745.27    334.73 o 
   3   4  17       15.83       82.14     53.27 o 
   4   4  17      493.63      420.25     61.56 o 
   5   4  17     3108.21     2897.79     89.30 o 
   6   4  17     1287.80     1124.14     77.59 o 
   7   4  17       79.29       90.03     32.35 o 
   8   4  17      125.25       93.37     37.30 o 
   9   4  17      349.18      378.85     36.93 o 
  10   4  17     1223.06     1150.93     58.50 o 
  11   4  17     1171.74     1178.15     67.26 o 
  12   4  17     2532.08     2501.86     82.83 o 
  13   4  17      844.41      923.10     62.85 o 
  14   4  17      259.17      353.25     44.10 o 
  15   4  17        2.57       21.13     32.99 o 
  16   4  17       65.98       78.99     37.51 o 
  17   4  17      313.92      249.77     53.49 o 
  18   4  17     2225.87     2375.67    105.08 o 
  19   4  17     1173.81     1160.75     90.28 o 
  20   4  17     2873.34     2960.18    187.69 o 
  21   4  17      222.24      173.45     58.00 o 
  22   4  17      691.83      754.78     90.12 o 
  23   4  17       14.05       49.58     49.43 o 
   1   5  17     1000.83     1317.25     76.93 o 
   2   5  17     1012.05     1081.40     66.06 o 
   3   5  17        0.26       45.47     23.36 o 
   4   5  17        7.40        5.63     24.45 o 
   5   5  17      498.00      546.88     48.74 o 
   6   5  17      603.54      603.62     52.29 o 
   7   5  17       11.58       51.32     26.56 o 
   8   5  17       18.99       50.93     22.70 o 
   9   5  17      737.40      746.26     66.24 o 
  10   5  17       71.02       72.75     30.85 o 
  11   5  17      785.84      945.38     88.42 o 
  12   5  17      331.86      344.42     43.85 o 
  13   5  17      724.52      884.05     62.18 o 
  14   5  17       13.92       47.37     55.94 o 
  15   5  17      146.67      147.95     41.88 o 
  16   5  17      367.61      350.55     54.34 o 
  17   5  17       39.93       23.76     38.39 o 
  18   5  17      171.44      145.67     45.69 o 
  19   5  17      212.30      193.93     53.46 o 
  20   5  17       11.32       39.96     52.35 o 
  21   5  17      281.99      350.41     69.37 o 
  22   5  17       40.17       26.86     50.36 o 
  23   5  17        1.55       32.55     50.01 o 
   0   6  17        0.20       27.23     32.38 o 
   1   6  17      231.51      252.32     38.28 o 
   2   6  17      498.84      489.61     44.20 o 
   3   6  17     3887.09     3492.64    157.97 o 
   4   6  17      133.39      219.21     47.83 o 
   5   6  17      571.88      586.95     61.62 o 
   6   6  17       19.77      122.19    108.29 o 
   7   6  17      139.68      156.49     31.23 o 
   8   6  17      161.78      167.50     31.09 o 
   9   6  17      122.10       73.03     33.65 o 
  10   6  17       38.86       23.02     24.80 o 
  11   6  17        2.27       29.73     32.69 o 
  12   6  17       31.02       58.54     35.87 o 
  13   6  17      122.89       65.17     39.21 o 
  14   6  17       45.97       45.24     37.76 o 
  15   6  17      115.62      114.66     42.09 o 
  16   6  17       33.00       16.95     36.12 o 
  17   6  17       44.36       48.16     40.73 o 
  18   6  17       44.65       81.27     48.51 o 
  19   6  17       93.91       66.04     45.92 o 
  20   6  17       12.39        8.02     45.12 o 
  21   6  17       17.09      -26.30     42.77 o 
  22   6  17       19.28        3.34     48.13 o 
   1   7  17      477.03      589.95     60.23 o 
   2   7  17        2.57       63.53     48.61 o 
   3   7  17     2337.60     2352.17     97.60 o 
   4   7  17     1663.07     1709.80    162.81 o 
   5   7  17     1178.26     1214.67     67.39 o 
   6   7  17      248.79      259.64     37.85 o 
   7   7  17       10.96       11.72     51.06 o 
   8   7  17      176.10      206.06     46.79 o 
   9   7  17        0.17       37.22     33.34 o 
  10   7  17       14.27      102.83     59.95 o 
  11   7  17       31.78       58.14     39.45 o 
  12   7  17      425.83      536.11     71.12 o 
  13   7  17      590.61      731.91     85.24 o 
  14   7  17      809.21      769.51    115.64 o 
  15   7  17      980.40     1156.25    102.82 o 
  16   7  17       44.84      -31.56     43.44 o 
  17   7  17      313.14      119.06     66.35 o 
  18   7  17       20.05      -29.73     40.53 o 
  19   7  17      316.37      237.53     68.86 o 
  20   7  17        2.77       -1.18     53.91 o 
  21   7  17      948.80      984.10    122.74 o 
   0   8  17     3438.23     3191.08    128.82 o 
   1   8  17       48.09       15.66     23.67 o 
   2   8  17     1455.76     1645.07     71.35 o 
   3   8  17        3.29       43.23     24.91 o 
   4   8  17      227.40      306.92     42.93 o 
   5   8  17       25.44       41.78     26.26 o 
   6   8  17      653.12      620.59     58.53 o 
   7   8  17       95.09      114.33     47.32 o 
   8   8  17     2444.89     2427.10    115.97 o 
   9   8  17      210.05      171.75     45.19 o 
  10   8  17     2824.96     2980.27    111.37 o 
  11   8  17      735.79      712.23    110.69 o 
  12   8  17     3558.81     3474.84    143.43 o 
  13   8  17       14.75       60.75     40.57 o 
  14   8  17      474.36      510.92     72.77 o 
  15   8  17        6.59       82.98     59.22 o 
  16   8  17        0.40        4.61     45.95 o 
  17   8  17        3.21      -27.99     65.90 o 
  18   8  17      272.04      286.80     68.14 o 
  19   8  17        1.88        0.86     52.15 o 
  20   8  17      554.16      387.25    149.01 o 
   1   9  17       69.99      164.03     40.97 o 
   2   9  17     1038.63     1124.53     67.83 o 
   3   9  17      106.00      123.47     33.84 o 
   4   9  17     1334.02     1396.06     81.30 o 
   5   9  17      327.71      395.11     50.63 o 
   6   9  17      664.64      819.57     83.60 o 
   7   9  17       58.69      -38.65     38.65 o 
   8   9  17       59.18      101.94     40.11 o 
   9   9  17       99.08       62.13     40.16 o 
  10   9  17       71.50      172.34    126.81 o 
  11   9  17       69.00       -3.95     41.05 o 
  12   9  17        0.59       28.85     55.53 o 
  13   9  17       54.74       -5.03     54.08 o 
  14   9  17      250.47      251.23     59.59 o 
  15   9  17        6.79       13.67     43.62 o 
  16   9  17      281.86      286.34     91.81 o 
  17   9  17       87.91      -21.80    116.47 o 
  18   9  17      600.81      531.55    102.69 o 
   0  10  17     1514.25     1558.54    184.75 o 
   1  10  17      391.00      281.34     42.18 o 
   2  10  17      290.26      293.68     41.26 o 
   3  10  17       27.43       66.23     51.38 o 
   4  10  17       90.59       73.20     41.79 o 
   5  10  17       82.96       58.33     41.77 o 
   6  10  17      595.43      657.90     71.62 o 
   7  10  17      111.19       67.02     68.72 o 
   8  10  17      984.12      973.62     97.77 o 
   9  10  17       28.98       75.73     48.37 o 
  10  10  17      629.34      588.35     82.34 o 
  11  10  17        6.13       -0.52     43.06 o 
  12  10  17      594.56      556.34     81.89 o 
  13  10  17       14.51       17.14     54.86 o 
  14  10  17      186.09      135.12     60.36 o 
  15  10  17       59.91       98.69     84.07 o 
  16  10  17      396.71      318.95     72.41 o 
   1  11  17      145.18      108.00     35.45 o 
   2  11  17       93.10       86.35     46.25 o 
   3  11  17      630.44      696.50     69.52 o 
   4  11  17      297.26      310.88     66.69 o 
   5  11  17     1008.46      875.18     95.84 o 
   6  11  17      799.26      715.33     80.42 o 
   7  11  17      534.91      608.17    110.33 o 
   8  11  17      502.47      525.03     82.62 o 
   9  11  17       20.60       39.04     41.22 o 
  10  11  17        2.20       14.87     57.09 o 
  11  11  17      295.49      301.09     79.87 o 
  12  11  17      320.48      328.50     76.72 o 
  13  11  17      433.70      408.94     77.44 o 
  14  11  17       35.84       21.09     47.10 o 
   0  12  17       53.70       -1.25     99.55 o 
   1  12  17        1.72      -41.36     48.11 o 
   2  12  17        7.34       75.80     39.10 o 
   3  12  17       83.69       28.96     47.22 o 
   4  12  17       81.06       55.61     51.30 o 
   5  12  17      943.81      964.88    104.18 o 
   6  12  17      349.58      299.51     72.07 o 
   7  12  17      119.90       10.55     83.50 o 
   8  12  17        5.39       34.77     48.17 o 
   9  12  17      640.31      698.40     93.89 o 
  10  12  17       16.09       33.75     42.98 o 
  11  12  17        2.29       21.12     65.33 o 
   1  13  17      104.38      118.22     48.57 o 
   2  13  17       15.23        9.81     40.95 o 
   3  13  17      166.73       98.69     52.74 o 
   4  13  17        0.91       52.51     55.41 o 
   5  13  17      196.77      250.44    109.06 o 
   0   0  18       59.30      -43.82     82.81 o 
   1   0  18        2.82       72.95     40.07 o 
   2   0  18     1558.30     1553.70    101.48 o 
   3   0  18      318.84      344.22     61.24 o 
   4   0  18        0.96      -13.16     37.34 o 
   5   0  18       37.24       31.42     37.66 o 
   6   0  18       84.71       48.60     40.46 o 
   7   0  18       42.51       28.90     38.02 o 
   8   0  18      269.48      176.70     45.02 o 
   9   0  18      206.26      206.98     47.25 o 
  10   0  18      160.39      303.13     49.14 o 
  11   0  18        1.05        0.06     33.06 o 
  12   0  18      102.65       33.45     51.38 o 
  13   0  18      326.62      276.19     66.98 o 
  14   0  18      317.48      345.58     65.08 o 
  15   0  18      314.82      351.75     55.39 o 
  16   0  18      135.50      269.08     57.48 o 
  17   0  18        3.40       64.71     41.43 o 
  18   0  18     1609.28     1880.46    146.50 o 
  19   0  18        2.17       44.88    107.58 o 
  20   0  18     1224.02     1458.77    197.12 o 
  21   0  18      112.48      197.33     98.98 o 
  22   0  18       33.05      106.58     93.43 o 
  23   0  18        4.42       21.08     88.75 o 
  24   0  18      194.26      134.44     97.33 o 
   1   1  18      694.50      639.43     52.97 o 
   2   1  18     2215.18     2264.39     83.94 o 
   3   1  18       76.85       36.19     28.35 o 
   4   1  18      669.51      658.04     46.19 o 
   5   1  18      250.11      292.36     43.12 o 
   6   1  18     7005.23     6084.83    147.86 o 
   7   1  18      104.48       27.50     27.01 o 
   8   1  18      995.82      916.04     52.79 o 
   9   1  18      624.44      596.60     44.92 o 
  10   1  18       62.95       60.76     25.14 o 
  11   1  18      777.97      791.72     49.93 o 
  12   1  18       70.16       88.21     27.70 o 
  13   1  18       93.94      101.61     32.60 o 
  14   1  18     1652.24     1692.72     65.90 o 
  15   1  18       87.80       70.80     40.97 o 
  16   1  18      994.87      999.32     71.99 o 
  17   1  18       16.23       54.71     32.24 o 
  18   1  18      508.27      519.77     54.78 o 
  19   1  18        0.25       30.02     36.16 o 
  20   1  18        0.79       -3.60     38.50 o 
  21   1  18       95.41       -0.71     77.53 o 
  22   1  18        2.03      -29.97     46.72 o 
  23   1  18      534.05      448.07     93.52 o 
  24   1  18       63.73      161.80    115.67 o 
   0   2  18     1902.95     1755.09     99.05 o 
   1   2  18     9228.10     8676.03    141.60 o 
   2   2  18       26.72       67.55     34.41 o 
   3   2  18     1342.32     1332.93     70.88 o 
   4   2  18      187.16      194.96     32.25 o 
   5   2  18     1970.11     1751.62    115.42 o 
   6   2  18      216.79      199.30     52.89 o 
   7   2  18     1758.14     1792.78     63.43 o 
   8   2  18     1447.61     1452.30     73.42 o 
   9   2  18     2406.09     2232.20     78.98 o 
  10   2  18      973.78     1032.15     63.44 o 
  11   2  18     3408.89     3398.47     94.12 o 
  12   2  18        0.06        5.52     28.54 o 
  13   2  18     4071.08     3842.59    102.00 o 
  14   2  18        0.28       21.11     30.40 o 
  15   2  18       57.83       81.90     37.57 o 
  16   2  18        1.97       34.73     27.57 o 
  17   2  18       85.68      122.20     32.95 o 
  18   2  18       69.66       42.53     38.82 o 
  19   2  18      257.17      254.15     83.55 o 
  20   2  18       86.44      139.52     47.65 o 
  21   2  18      776.84      685.25     82.80 o 
  22   2  18       40.50       37.12     56.08 o 
  23   2  18     1180.90     1102.11    108.98 o 
  24   2  18        1.05      -45.65     45.65 o 
   1   3  18     1209.58     1171.49     77.78 o 
   2   3  18      478.46      420.28     42.25 o 
   3   3  18        7.82       20.77     30.60 o 
   4   3  18      178.66      164.25     49.08 o 
   5   3  18       85.93       48.04     37.67 o 
   6   3  18      117.81      116.17     40.50 o 
   7   3  18      489.04      459.48     47.12 o 
   8   3  18       10.91       27.52     64.50 o 
   9   3  18     2664.52     2606.19     91.00 o 
  10   3  18       44.50      145.91     34.03 o 
  11   3  18      836.16      896.76     59.31 o 
  12   3  18       79.71       87.25     32.17 o 
  13   3  18      310.39      384.34     45.77 o 
  14   3  18       41.60       25.93     28.54 o 
  15   3  18      575.68      561.56     70.54 o 
  16   3  18       49.29       69.78     29.86 o 
  17   3  18        0.10        8.90     34.79 o 
  18   3  18       10.89        2.89     37.45 o 
  19   3  18        0.13        7.16     40.30 o 
  20   3  18      392.56      353.18     74.52 o 
  21   3  18      322.69      323.41     63.90 o 
  22   3  18        0.92       34.61     45.99 o 
  23   3  18      633.08      720.19     90.00 o 
   0   4  18     6185.30     5799.53    163.57 o 
   1   4  18      164.18      229.95     48.71 o 
   2   4  18     1412.89     1383.09     62.73 o 
   3   4  18       18.64       11.19     28.11 o 
   4   4  18       46.21       46.37     29.56 o 
   5   4  18      185.04      156.16     36.20 o 
   6   4  18      353.50      292.79     40.28 o 
   7   4  18     1773.18     1763.02     74.98 o 
   8   4  18       39.54       34.48     27.54 o 
   9   4  18     1857.19     1757.19     63.78 o 
  10   4  18      139.39      182.41     34.48 o 
  11   4  18     1091.76     1075.94     75.98 o 
  12   4  18      395.86      507.16     71.31 o 
  13   4  18        0.04       23.47     27.84 o 
  14   4  18      301.89      374.01     69.94 o 
  15   4  18      485.73      467.87     78.80 o 
  16   4  18      148.40      158.65     44.72 o 
  17   4  18       55.73      135.78     42.75 o 
  18   4  18      890.04      865.89     80.61 o 
  19   4  18      364.52      353.03     76.55 o 
  20   4  18      659.34      658.99     81.17 o 
  21   4  18        0.86       44.88     48.53 o 
  22   4  18      323.27      431.09     86.66 o 
  23   4  18       71.48      104.06     57.22 o 
   1   5  18       43.97       18.69     41.41 o 
   2   5  18     3283.34     2955.41     83.72 o 
   3   5  18      555.11      536.25     88.43 o 
   4   5  18     1816.03     1846.12     77.82 o 
   5   5  18     2178.30     2079.59     82.71 o 
   6   5  18     6481.93     6103.50    131.27 o 
   7   5  18      603.58      649.30     53.26 o 
   8   5  18     1613.87     1566.69     75.06 o 
   9   5  18       42.09       49.73     38.02 o 
  10   5  18       73.09       70.60     30.34 o 
  11   5  18        5.43       56.43     28.45 o 
  12   5  18      984.97      990.95     65.51 o 
  13   5  18      158.44      158.62     45.59 o 
  14   5  18     2415.23     2441.86    100.55 o 
  15   5  18       98.13       72.57     35.85 o 
  16   5  18     1373.53     1293.65     90.78 o 
  17   5  18       15.70       -6.46     32.08 o 
  18   5  18      243.88      190.50     51.43 o 
  19   5  18       45.50      -30.76     39.14 o 
  20   5  18        4.54       60.03     51.65 o 
  21   5  18      131.82      159.56     58.35 o 
  22   5  18      203.20      113.06     54.77 o 
   0   6  18     2107.37     2062.32    103.96 o 
   1   6  18      279.76      283.03     37.31 o 
   2   6  18      316.24      273.06     36.16 o 
   3   6  18      545.96      490.09     46.34 o 
   4   6  18    10495.29     9734.87    175.03 o 
   5   6  18      294.05      352.70     45.13 o 
   6   6  18     2503.87     2485.45     95.89 o 
   7   6  18      121.34      104.77     34.41 o 
   8   6  18      661.45      648.02     60.10 o 
   9   6  18        0.26       62.64     40.62 o 
  10   6  18      485.83      369.08     55.93 o 
  11   6  18       57.59      153.36     43.68 o 
  12   6  18      130.06      191.55     60.27 o 
  13   6  18       14.15       55.50     56.05 o 
  14   6  18      790.62      820.83     74.23 o 
  15   6  18      181.85      245.59     57.77 o 
  16   6  18        1.31       46.51     36.68 o 
  17   6  18       12.30       10.72     48.08 o 
  18   6  18     1281.20     1266.76     93.83 o 
  19   6  18        8.80       97.98     44.66 o 
  20   6  18      514.41      688.37     90.31 o 
  21   6  18        7.07      -34.82     44.03 o 
   1   7  18        0.35       16.25     23.89 o 
   2   7  18      134.43      132.29     33.44 o 
   3   7  18      313.93      405.01     50.76 o 
   4   7  18      269.84      250.80     39.82 o 
   5   7  18      220.19      235.77     39.67 o 
   6   7  18      590.28      618.75     58.01 o 
   7   7  18      500.95      459.72     49.65 o 
   8   7  18       90.46      170.76     56.46 o 
   9   7  18       59.98      103.17     38.95 o 
  10   7  18       40.78      101.82     44.00 o 
  11   7  18        0.03        5.45     33.86 o 
  12   7  18       72.92       90.94    113.70 o 
  13   7  18      319.54      165.89     53.11 o 
  14   7  18       39.29       35.32     36.37 o 
  15   7  18       21.40       23.54     31.78 o 
  16   7  18       13.76        5.63     40.45 o 
  17   7  18        0.23       83.25     54.60 o 
  18   7  18      300.81      191.41     96.20 o 
  19   7  18       99.39      148.45     60.70 o 
  20   7  18        8.14      -30.48     49.31 o 
   0   8  18       21.53       89.82     43.58 o 
   1   8  18     7782.32     7134.76    148.24 o 
   2   8  18      105.00      174.98     36.29 o 
   3   8  18     3508.00     3165.77    102.70 o 
   4   8  18      154.65      168.24     37.05 o 
   5   8  18      662.12      678.19     58.26 o 
   6   8  18       32.59      109.92     29.80 o 
   7   8  18      838.22      924.44     79.88 o 
   8   8  18       10.82       47.53     33.81 o 
   9   8  18     2848.25     2707.46    124.30 o 
  10   8  18      105.72      132.30     59.72 o 
  11   8  18     3833.77     3358.33    170.01 o 
  12   8  18       19.36      -18.55     38.07 o 
  13   8  18     1363.94     1310.56    132.49 o 
  14   8  18       54.45       55.98     85.10 o 
  15   8  18        3.99       41.53     53.82 o 
  16   8  18       32.62       40.01     54.33 o 
  17   8  18      127.16       75.31     62.65 o 
  18   8  18        2.99      -29.20     47.75 o 
  19   8  18      283.62      433.24    125.95 o 
   1   9  18      191.84      192.69     37.06 o 
   2   9  18       15.47       29.33     26.91 o 
   3   9  18     1608.64     1668.61     81.36 o 
   4   9  18       43.17       29.39     36.14 o 
   5   9  18       91.09      111.21     44.25 o 
   6   9  18      283.45      455.76     64.42 o 
   7   9  18        5.24       37.88     45.37 o 
   8   9  18       22.94       92.03     45.04 o 
   9   9  18      296.68      281.96     59.14 o 
  10   9  18       21.08       23.02     53.43 o 
  11   9  18        0.08       40.25     39.77 o 
  12   9  18        4.29       92.88     62.55 o 
  13   9  18      317.65      240.79     59.59 o 
  14   9  18        3.52       18.88     75.48 o 
  15   9  18      271.80      268.21    123.70 o 
  16   9  18       79.28       67.41     49.59 o 
  17   9  18      153.39      132.01     57.80 o 
   0  10  18      169.63      214.41    106.87 o 
   1  10  18     2401.50     2326.37     88.13 o 
   2  10  18       35.75       41.89     30.42 o 
   3  10  18     1129.59     1094.74     80.24 o 
   4  10  18      210.52      207.80     54.54 o 
   5  10  18      177.96      152.66     70.34 o 
   6  10  18      896.65     1097.41     93.46 o 
   7  10  18      189.23      227.51    169.48 o 
   8  10  18        0.44       66.52    110.40 o 
   9  10  18      957.03      980.14    119.01 o 
  10  10  18       38.88       50.46     54.66 o 
  11  10  18      642.05      669.68     89.28 o 
  12  10  18      213.68      187.48     60.00 o 
  13  10  18      731.70      563.94     87.97 o 
  14  10  18        0.45      -12.54     48.53 o 
  15  10  18       98.17      117.18     57.33 o 
   1  11  18        6.23       46.99     29.60 o 
   2  11  18        2.94       29.06     30.42 o 
   3  11  18        2.47       64.71     37.23 o 
   4  11  18      270.44      270.08     58.56 o 
   5  11  18       39.67       -3.43     52.15 o 
   6  11  18      138.30       90.69     55.02 o 
   7  11  18       32.39       72.96    101.04 o 
   8  11  18       36.93      -19.80     41.96 o 
   9  11  18        7.70      -11.29     43.56 o 
  10  11  18       55.94       42.09     52.21 o 
  11  11  18       81.33       80.70     51.00 o 
  12  11  18      166.25      140.84     64.63 o 
  13  11  18        1.58       24.59     49.96 o 
   0  12  18      183.08      192.65     56.70 o 
   1  12  18       79.49      118.56     47.42 o 
   2  12  18       69.94      108.53     54.81 o 
   3  12  18        0.17      -39.99    125.73 o 
   4  12  18      306.86      292.94     65.89 o 
   5  12  18        2.47       39.20     63.41 o 
   6  12  18      759.37      904.42    120.21 o 
   7  12  18       70.13      127.97     82.43 o 
   8  12  18     1587.09     1720.51    359.55 o 
   9  12  18      172.26      148.60     88.17 o 
   1  13  18       11.76       52.53     40.31 o 
   2  13  18      145.16      162.62     55.17 o 
   1   1  19      187.04      175.41     42.44 o 
   2   1  19      261.81      231.65     43.69 o 
   3   1  19     6745.55     6092.15    113.86 o 
   4   1  19       12.66      -24.58     24.58 o 
   5   1  19    12503.41    11487.85    167.46 o 
   6   1  19     3599.64     3222.47     95.47 o 
   7   1  19     3428.98     3136.84     81.71 o 
   8   1  19      954.71      856.09     55.38 o 
   9   1  19     3202.66     3003.29     79.63 o 
  10   1  19        1.10        8.48     24.21 o 
  11   1  19      187.93      171.70     30.75 o 
  12   1  19       36.21        7.20     40.36 o 
  13   1  19     1821.83     1808.98     75.92 o 
  14   1  19      158.37      227.85     38.70 o 
  15   1  19     1733.02     1646.49     86.72 o 
  16   1  19      271.69      311.25     45.63 o 
  17   1  19     1520.31     1574.48     95.55 o 
  18   1  19        4.66       69.36     31.85 o 
  19   1  19     1090.16     1136.25     95.18 o 
  20   1  19       53.13       41.20     39.34 o 
  21   1  19       73.31       55.78     59.93 o 
  22   1  19       10.53       66.14     95.70 o 
  23   1  19       34.15       67.92     64.94 o 
   0   2  19       36.15      103.65     45.24 o 
   1   2  19     1220.13     1227.14     63.46 o 
   2   2  19       26.24        8.13     32.38 o 
   3   2  19      616.51      625.97     55.22 o 
   4   2  19      182.20      180.09     34.01 o 
   5   2  19     1561.60     1528.93     64.42 o 
   6   2  19      847.89      916.32     63.60 o 
   7   2  19      814.25      890.38     68.66 o 
   8   2  19       90.37      128.86     56.42 o 
   9   2  19     3271.20     2951.77     91.12 o 
  10   2  19      275.10      172.31     38.02 o 
  11   2  19     1706.51     1740.50     76.33 o 
  12   2  19      347.31      358.44     43.52 o 
  13   2  19      272.18      319.95     51.55 o 
  14   2  19      222.27      234.32     44.82 o 
  15   2  19      102.92      109.66     59.68 o 
  16   2  19       75.40      100.48     31.54 o 
  17   2  19       44.30       36.63     27.49 o 
  18   2  19        8.90        8.91     39.32 o 
  19   2  19        0.24       55.00     65.21 o 
  20   2  19        3.94       59.75     40.70 o 
  21   2  19      411.68      379.42    129.21 o 
  22   2  19       98.77      116.37     73.33 o 
  23   2  19      188.17      277.73     97.24 o 
   1   3  19       35.01       -9.75     29.79 o 
   2   3  19      382.85      286.60     43.38 o 
   3   3  19       62.71       27.52     31.99 o 
   4   3  19     2187.17     2126.04     81.46 o 
   5   3  19       45.52       45.21     37.13 o 
   6   3  19      218.00      182.56     36.34 o 
   7   3  19       35.04       26.35     28.78 o 
   8   3  19       72.08      184.10     88.25 o 
   9   3  19       85.64      108.44     57.85 o 
  10   3  19      285.64      201.29     36.73 o 
  11   3  19       79.51       71.40     30.97 o 
  12   3  19      343.72      261.85     46.70 o 
  13   3  19        0.31       42.19     28.15 o 
  14   3  19      263.19      323.37     50.61 o 
  15   3  19      184.72      151.49     35.68 o 
  16   3  19       95.96      135.27     34.86 o 
  17   3  19       20.61       32.83     35.92 o 
  18   3  19        1.25       81.88     43.59 o 
  19   3  19        5.27       31.19     41.74 o 
  20   3  19        8.21       23.77     82.34 o 
  21   3  19        7.76       68.55     48.56 o 
  22   3  19      157.81      319.77     66.09 o 
  23   3  19       34.99      -15.96     66.41 o 
   0   4  19     1084.01      847.93     80.11 o 
   1   4  19       94.86      133.89     35.47 o 
   2   4  19       99.01       76.85     30.15 o 
   3   4  19      367.93      407.42     46.19 o 
   4   4  19      492.38      498.19     50.91 o 
   5   4  19      680.00      734.50     62.33 o 
   6   4  19     1789.06     1753.36     74.51 o 
   7   4  19      513.74      532.66     50.85 o 
   8   4  19     4554.52     4328.97    109.44 o 
   9   4  19       49.45       70.73     38.65 o 
  10   4  19     4145.77     3583.89     89.74 o 
  11   4  19      123.26      118.54     35.03 o 
  12   4  19      558.49      523.63     51.56 o 
  13   4  19       53.47       84.02     32.93 o 
  14   4  19       59.16       73.10     38.83 o 
  15   4  19        3.64       48.83     37.78 o 
  16   4  19       73.36      136.31     45.01 o 
  17   4  19        0.04       26.68     36.42 o 
  18   4  19      180.83      215.93     52.95 o 
  19   4  19        1.06       83.88     43.78 o 
  20   4  19      419.02      451.14     71.61 o 
  21   4  19      196.99      195.88     57.71 o 
  22   4  19      235.42      248.11     66.17 o 
   1   5  19      875.54      908.65     65.25 o 
   2   5  19      347.48      268.21     56.25 o 
   3   5  19      670.87      684.74     56.33 o 
   4   5  19      830.49      872.02     63.00 o 
   5   5  19     5464.99     5013.71    182.66 o 
   6   5  19      614.01      614.24     75.53 o 
   7   5  19      141.05       66.98     33.00 o 
   8   5  19        0.90       15.90     24.51 o 
   9   5  19       31.68       51.24     27.93 o 
  10   5  19       66.13      145.91     43.82 o 
  11   5  19        9.73       33.44     28.23 o 
  12   5  19      162.36      267.41     44.24 o 
  13   5  19     1082.46     1052.94     96.93 o 
  14   5  19      506.33      619.35     54.98 o 
  15   5  19       26.22      -27.76     33.39 o 
  16   5  19       84.24       89.56     42.89 o 
  17   5  19       56.98       41.35     41.87 o 
  18   5  19       70.68      113.89     49.17 o 
  19   5  19        3.62        1.12     43.83 o 
  20   5  19       35.01       19.93     41.56 o 
  21   5  19      430.13      645.42     85.50 o 
   0   6  19        0.01        7.26     34.45 o 
   1   6  19     2857.96     2515.44     80.96 o 
   2   6  19       12.01       -1.67     36.87 o 
   3   6  19     2174.72     2360.53     79.88 o 
   4   6  19       69.84       23.19     21.24 o 
   5   6  19      613.22      517.44     56.72 o 
   6   6  19        0.03       18.40     27.39 o 
   7   6  19      668.89      727.35     67.78 o 
   8   6  19       22.76       89.12     30.59 o 
   9   6  19     3139.00     2869.83    110.23 o 
  10   6  19        0.04       28.61     34.27 o 
  11   6  19     1589.11     1632.79     98.84 o 
  12   6  19       48.16       78.81     39.59 o 
  13   6  19      766.73      779.60     88.98 o 
  14   6  19       28.65       -8.90     36.87 o 
  15   6  19        4.28        9.67     92.13 o 
  16   6  19        0.17      -46.29     63.53 o 
  17   6  19      209.44      183.58     47.47 o 
  18   6  19        9.05       64.09     42.32 o 
  19   6  19       31.29      -23.69     43.78 o 
  20   6  19       45.39       20.36     42.96 o 
   1   7  19      311.29      302.10     39.97 o 
   2   7  19      446.00      391.46     44.19 o 
   3   7  19     1726.77     1598.90     74.45 o 
   4   7  19       27.64       29.71     31.53 o 
   5   7  19     2615.60     2707.80    105.75 o 
   6   7  19      158.58      175.54     69.65 o 
   7   7  19     2456.47     2420.74     89.04 o 
   8   7  19        0.23       26.36     43.34 o 
   9   7  19     1197.16     1164.17     86.65 o 
  10   7  19      189.18      285.45     50.23 o 
  11   7  19        0.11       22.68     36.62 o 
  12   7  19      145.48       48.98     56.63 o 
  13   7  19      121.31       19.19     38.41 o 
  14   7  19       49.55       78.80     54.47 o 
  15   7  19      805.42      838.61     96.79 o 
  16   7  19      133.86       55.75     83.00 o 
  17   7  19     2469.09     2506.14    148.03 o 
  18   7  19      241.09      182.99     64.05 o 
  19   7  19     1268.81     1355.55    129.76 o 
   0   8  19      563.71      631.50     74.71 o 
   1   8  19      918.23      946.76     63.11 o 
   2   8  19     1149.74     1016.83     66.21 o 
   3   8  19      543.79      409.38     45.33 o 
   4   8  19      116.78      177.65     34.99 o 
   5   8  19       67.38       69.64     27.55 o 
   6   8  19      172.24       41.64     54.52 o 
   7   8  19      159.29      210.36     69.18 o 
   8   8  19       18.01       38.12     37.01 o 
   9   8  19      336.23      323.84     73.86 o 
  10   8  19        4.95        1.81     49.11 o 
  11   8  19      835.99      844.10     95.66 o 
  12   8  19       48.82       52.09     44.81 o 
  13   8  19      159.86      107.06     54.27 o 
  14   8  19       98.56        7.17     43.10 o 
  15   8  19        7.02       13.30     48.69 o 
  16   8  19        8.32       98.24     67.34 o 
  17   8  19        0.06       20.79     51.79 o 
  18   8  19      320.92      189.25    186.23 o 
   1   9  19        1.25       54.40     25.87 o 
   2   9  19      557.72      680.53     57.49 o 
   3   9  19        3.01       14.32     31.74 o 
   4   9  19     1706.53     1832.87     86.01 o 
   5   9  19        9.41        4.27     56.66 o 
   6   9  19     3614.19     3650.14    133.41 o 
   7   9  19      100.40       71.50     72.98 o 
   8   9  19     2489.70     2261.35    115.58 o 
   9   9  19       24.39      136.69     45.89 o 
  10   9  19       31.90       41.82     41.11 o 
  11   9  19       26.49       87.61     68.86 o 
  12   9  19      767.56      573.67     95.13 o 
  13   9  19       26.72       56.12     49.08 o 
  14   9  19     2097.90     2463.70    329.57 o 
  15   9  19       35.98      -40.92     52.06 o 
  16   9  19      709.93      583.73    133.84 o 
   0  10  19     3821.45     3795.37    152.48 o 
   1  10  19      246.47      286.07     43.46 o 
   2  10  19     1363.29     1361.16     78.41 o 
   3  10  19      527.46      404.54     53.47 o 
   4  10  19      315.75      333.34     59.83 o 
   5  10  19       73.75       97.44     46.32 o 
   6  10  19      203.85      178.63     77.51 o 
   7  10  19       50.64       11.18     42.28 o 
   8  10  19       66.48      120.99     53.88 o 
   9  10  19      654.59      639.88     90.39 o 
  10  10  19      456.87      620.16     98.18 o 
  11  10  19      110.31       91.66     55.82 o 
  12  10  19      103.97      126.59     57.02 o 
  13  10  19       33.95        2.24     48.19 o 
  14  10  19      295.00      232.80     96.18 o 
   1  11  19      283.26      235.46     71.44 o 
   2  11  19      104.37      121.28     45.28 o 
   3  11  19     1322.00     1280.26    103.02 o 
   4  11  19      217.73       93.21     50.63 o 
   5  11  19     1090.61     1214.56    102.21 o 
   6  11  19      322.40      255.67     61.70 o 
   7  11  19      408.06      441.50     78.86 o 
   8  11  19       88.41      -11.39     48.46 o 
   9  11  19      403.81      406.97    102.73 o 
  10  11  19       63.53       96.28     60.70 o 
  11  11  19      437.54      416.29     91.88 o 
   0  12  19        0.36        5.63     46.47 o 
   1  12  19      530.68      479.91     75.76 o 
   2  12  19        9.69       -4.81     38.31 o 
   3  12  19      813.19      962.07    106.22 o 
   4  12  19        0.06       89.45     55.60 o 
   5  12  19      654.63      854.65    101.30 o 
   6  12  19       42.79       65.22     54.00 o 
   7  12  19      250.96      128.51     99.83 o 
   8  12  19       21.17      146.68    169.05 o 
   0   0  20    10348.32     9722.92    395.19 o 
   1   0  20      355.14      433.35    109.26 o 
   2   0  20    19254.26    17575.06    319.77 o 
   3   0  20       54.91       10.71     61.38 o 
   4   0  20       22.60       13.80     39.23 o 
   5   0  20        2.54       11.58     51.87 o 
   6   0  20     3562.34     3116.31    115.95 o 
   7   0  20      448.56      508.52     64.02 o 
   8   0  20     1709.76     1688.20    116.52 o 
   9   0  20      139.94      185.04     46.53 o 
  10   0  20     6591.69     6318.27    170.45 o 
  11   0  20       23.60       44.24     50.84 o 
  12   0  20     5339.37     5029.22    151.59 o 
  13   0  20        1.73       57.05     54.00 o 
  14   0  20     2701.96     2505.37    110.02 o 
  15   0  20        1.87       92.25     41.70 o 
  16   0  20      692.61      596.76    114.37 o 
  17   0  20       23.49      101.47     63.66 o 
  18   0  20     3109.80     3490.00    219.64 o 
  19   0  20      183.77      318.49     82.60 o 
  20   0  20     1421.15     1400.49    193.51 o 
  21   0  20       39.48        6.89     77.66 o 
  22   0  20      131.96      366.56    125.71 o 
  23   0  20        5.06      112.22     91.91 o 
   1   1  20       39.32       30.01     33.52 o 
   2   1  20     2002.69     1774.10    103.98 o 
   3   1  20     3398.12     3049.32     81.47 o 
   4   1  20      637.99      562.15     46.00 o 
   5   1  20     3020.04     2781.86     77.95 o 
   6   1  20        0.30       -5.61     24.42 o 
   7   1  20      953.58      866.76     53.33 o 
   8   1  20       89.49       93.69     28.56 o 
   9   1  20      773.15      751.14     50.52 o 
  10   1  20        0.01       17.61     28.90 o 
  11   1  20       92.49      101.10     38.04 o 
  12   1  20       21.60       29.14     30.55 o 
  13   1  20      285.92      290.20     41.45 o 
  14   1  20      309.30      292.76     42.22 o 
  15   1  20      734.80      769.22    101.24 o 
  16   1  20     1137.14     1166.53     80.69 o 
  17   1  20      304.41      364.06     56.30 o 
  18   1  20      544.72      539.23     58.80 o 
  19   1  20       21.72       80.53     42.16 o 
  20   1  20       72.56      130.04     53.03 o 
  21   1  20        0.58      -12.47     50.08 o 
  22   1  20        6.56       48.72     55.95 o 
   0   2  20       13.77       35.66     54.39 o 
   1   2  20      243.56      181.26     39.90 o 
   2   2  20       89.49      159.07     37.55 o 
   3   2  20      368.02      291.66     44.67 o 
   4   2  20      149.49      105.68     35.42 o 
   5   2  20      381.59      459.88     48.60 o 
   6   2  20      318.33      250.65     51.53 o 
   7   2  20      141.18      267.13     51.04 o 
   8   2  20       71.04       14.81     29.82 o 
   9   2  20     1678.93     1519.51     78.17 o 
  10   2  20      230.53      250.19     50.46 o 
  11   2  20      839.44      770.98     59.71 o 
  12   2  20       63.46      114.21     39.85 o 
  13   2  20       13.38       12.05     32.14 o 
  14   2  20       45.63       55.65     32.64 o 
  15   2  20       73.20       97.94     39.04 o 
  16   2  20      246.68      304.38     43.95 o 
  17   2  20     1401.63     1447.42     82.00 o 
  18   2  20       29.08       99.39     42.71 o 
  19   2  20     1089.79      978.38     93.43 o 
  20   2  20       12.27       33.53     42.71 o 
  21   2  20        1.46       63.35     46.69 o 
  22   2  20      149.05      212.76    107.46 o 
   1   3  20       95.25       87.31     29.85 o 
   2   3  20      219.18      115.97     36.62 o 
   3   3  20     9683.32     8894.57    166.20 o 
   4   3  20       11.04       51.21     30.73 o 
   5   3  20     5136.59     4703.20    116.36 o 
   6   3  20      202.40      135.04     34.62 o 
   7   3  20     2503.08     2428.17     85.56 o 
   8   3  20       15.11       66.39     32.27 o 
   9   3  20     1853.59     1921.38     80.58 o 
  10   3  20        1.34      -24.98     26.48 o 
  11   3  20      878.23      747.68     77.91 o 
  12   3  20       16.95       27.91     33.32 o 
  13   3  20     1118.47     1186.85     72.69 o 
  14   3  20       28.27       65.75     31.14 o 
  15   3  20     2109.37     2178.10     86.47 o 
  16   3  20       37.22       80.61     36.25 o 
  17   3  20     1804.19     1840.35    108.88 o 
  18   3  20       40.79       93.90     44.09 o 
  19   3  20       92.11       93.30     47.66 o 
  20   3  20        1.15        5.50     44.41 o 
  21   3  20      723.18      736.87    102.90 o 
  22   3  20       93.51      186.13     59.86 o 
   0   4  20     1404.59     1318.56     96.97 o 
   1   4  20       51.26       41.05     28.13 o 
   2   4  20     1085.28     1006.36     60.66 o 
   3   4  20     3598.41     3122.84     95.70 o 
   4   4  20      161.52      147.65     36.25 o 
   5   4  20     2145.38     2097.58     82.65 o 
   6   4  20      961.25      910.46     63.95 o 
   7   4  20      230.18      208.43     39.62 o 
   8   4  20      514.87      568.78     67.63 o 
   9   4  20     1030.26      886.44     63.89 o 
  10   4  20     1106.08     1191.07     63.58 o 
  11   4  20      618.59      726.35     59.19 o 
  12   4  20      150.09      205.34     38.11 o 
  13   4  20        0.61       34.02     27.87 o 
  14   4  20       31.51       84.93     36.09 o 
  15   4  20       20.37      102.19     32.99 o 
  16   4  20        2.63       38.82     38.59 o 
  17   4  20       97.01      174.65     49.87 o 
  18   4  20      536.79      455.41    102.39 o 
  19   4  20      478.25      596.30     70.13 o 
  20   4  20      496.73      615.20     82.52 o 
  21   4  20       77.30       60.31     52.44 o 
   1   5  20       46.52       57.83     30.64 o 
   2   5  20     1422.09     1305.53     76.60 o 
   3   5  20      316.57      268.33     42.36 o 
   4   5  20      518.41      508.07     52.88 o 
   5   5  20      379.51      370.73     46.76 o 
   6   5  20     2005.88     2027.30     85.39 o 
   7   5  20       56.57      103.28     53.16 o 
   8   5  20       19.42       68.71     31.72 o 
   9   5  20      147.52      165.13     35.15 o 
  10   5  20       74.94       45.90     56.37 o 
  11   5  20       94.16      133.60     93.67 o 
  12   5  20      406.36      538.23     59.91 o 
  13   5  20      123.56      122.74     33.61 o 
  14   5  20      266.39      299.88     54.81 o 
  15   5  20        6.38       17.98     37.37 o 
  16   5  20        0.67      -21.96     33.54 o 
  17   5  20       64.77       50.48     44.05 o 
  18   5  20        9.39       65.39     43.35 o 
  19   5  20        0.23       -3.84     42.37 o 
  20   5  20       45.50      -35.23     43.37 o 
  21   5  20      209.03      314.98     67.57 o 
   0   6  20     3793.25     3618.79    215.91 o 
   1   6  20      129.27      110.85     32.07 o 
   2   6  20     6961.66     6314.48    142.00 o 
   3   6  20       32.98      125.18     41.02 o 
   4   6  20      847.50      786.88     84.80 o 
   5   6  20      127.41      217.38     39.95 o 
   6   6  20       18.52        6.49     27.62 o 
   7   6  20       24.13       72.57     29.23 o 
   8   6  20       16.25       18.07     35.29 o 
   9   6  20        0.02       30.55     36.35 o 
  10   6  20       48.43       63.58     40.49 o 
  11   6  20        0.77       82.45     64.28 o 
  12   6  20      385.50      462.38     88.43 o 
  13   6  20        4.13       29.27     43.71 o 
  14   6  20      686.21      770.13     92.76 o 
  15   6  20        0.41       -5.04     74.81 o 
  16   6  20        0.25        6.83     40.85 o 
  17   6  20       19.37       33.12     45.90 o 
  18   6  20      169.37      166.13    127.73 o 
  19   6  20       42.99       84.79     62.51 o 
  20   6  20     1167.38     1239.87    122.21 o 
   1   7  20       56.13       39.66     27.82 o 
   2   7  20      547.87      459.40     48.91 o 
   3   7  20     1393.84     1425.24     74.65 o 
   4   7  20        0.32       21.76     31.83 o 
   5   7  20     3016.71     2840.66     96.46 o 
   6   7  20       21.53       49.03     47.79 o 
   7   7  20     1316.72     1443.03     76.50 o 
   8   7  20       58.43       54.90     38.73 o 
   9   7  20      238.28      261.43     62.36 o 
  10   7  20        0.76       29.02     25.40 o 
  11   7  20        1.05       91.72     58.87 o 
  12   7  20      683.72      660.45    174.42 o 
  13   7  20      270.20      174.38    111.26 o 
  14   7  20      110.47      158.80     58.23 o 
  15   7  20      831.23      737.48     95.43 o 
  16   7  20      287.38      218.31     68.10 o 
  17   7  20     1033.55     1145.83    183.33 o 
  18   7  20        0.11       73.84     54.04 o 
  19   7  20      466.65      524.86     87.84 o 
   0   8  20      280.58      419.93     66.89 o 
   1   8  20      198.38      190.35     52.14 o 
   2   8  20      227.17      220.02     37.86 o 
   3   8  20       71.52      168.11     32.13 o 
   4   8  20        0.45        7.09     25.95 o 
   5   8  20       60.62       92.88     40.31 o 
   6   8  20        8.00       27.81     37.07 o 
   7   8  20      302.60      386.03     57.80 o 
   8   8  20       53.59       56.52     36.93 o 
   9   8  20      143.13      157.07     47.49 o 
  10   8  20       10.63       38.28     39.48 o 
  11   8  20       58.05       -1.70     44.21 o 
  12   8  20      173.25      126.13     56.60 o 
  13   8  20       11.41       30.66     47.12 o 
  14   8  20        1.63      -14.90     56.45 o 
  15   8  20        3.63      104.68     69.90 o 
  16   8  20       56.45       29.89    143.52 o 
  17   8  20      197.36      233.89     82.25 o 
   1   9  20        0.51       32.80     30.78 o 
   2   9  20        7.75       17.35     25.28 o 
   3   9  20       13.25       36.37     28.39 o 
   4   9  20       36.20       65.55     32.93 o 
   5   9  20        5.52        0.06     71.44 o 
   6   9  20        8.02       88.90     49.56 o 
   7   9  20      105.46      189.30     51.36 o 
   8   9  20       41.02       -7.81     41.86 o 
   9   9  20       42.77      120.87     44.36 o 
  10   9  20        4.64       25.26     41.85 o 
  11   9  20      117.77       32.93     70.96 o 
  12   9  20        5.33      -33.10     33.10 o 
  13   9  20       20.75      -35.01     41.19 o 
  14   9  20        7.60        4.10     48.63 o 
  15   9  20       11.00       38.97     63.73 o 
   0  10  20     2173.07     2343.65    132.77 o 
   1  10  20      208.70      210.27     40.88 o 
   2  10  20      915.07      957.94     72.95 o 
   3  10  20      452.16      436.16     55.33 o 
   4  10  20       77.87      109.97     49.92 o 
   5  10  20      124.18       90.96     48.59 o 
   6  10  20        6.90      -32.85     40.07 o 
   7  10  20        1.49      -29.42     44.03 o 
   8  10  20       62.06        8.64     41.38 o 
   9  10  20       57.02       98.97     50.80 o 
  10  10  20      249.24      139.73     94.44 o 
  11  10  20        0.13       39.27     49.60 o 
  12  10  20      531.83      662.23    113.07 o 
  13  10  20       44.95       55.48     61.16 o 
   1  11  20        2.54       94.13     38.19 o 
   2  11  20        0.00       -8.48     48.63 o 
   3  11  20      101.75      -19.60     78.70 o 
   4  11  20      362.00      335.44     66.51 o 
   5  11  20       73.32      152.52     50.84 o 
   6  11  20     1060.74     1104.62    100.88 o 
   7  11  20        9.54      139.13     55.99 o 
   8  11  20      764.91      879.97    106.39 o 
   9  11  20        1.63       -4.17     44.73 o 
  10  11  20      465.75      397.40     82.16 o 
   0  12  20      184.42      315.65     70.58 o 
   1  12  20        5.57       23.77     41.86 o 
   2  12  20      404.27      341.55     66.58 o 
   3  12  20        0.66       75.86     48.20 o 
   4  12  20      411.32      421.18     70.99 o 
   5  12  20      160.15      153.75     64.31 o 
   1   1  21       23.99       94.28     35.62 o 
   2   1  21      671.50      656.88     56.08 o 
   3   1  21      671.04      682.74     48.88 o 
   4   1  21      287.42      351.84     44.72 o 
   5   1  21       49.46       69.58     28.15 o 
   6   1  21      766.33      824.65     91.43 o 
   7   1  21      316.53      260.98     36.31 o 
   8   1  21      231.70      299.70     42.78 o 
   9   1  21      443.76      381.37     45.57 o 
  10   1  21      196.92      156.86     41.38 o 
  11   1  21      303.76      378.10     46.58 o 
  12   1  21       27.51       66.32     32.03 o 
  13   1  21      145.33      163.13     41.89 o 
  14   1  21      515.06      524.87     57.91 o 
  15   1  21        5.27       66.08     53.20 o 
  16   1  21      821.17      843.31     78.54 o 
  17   1  21      547.44      692.78     72.54 o 
  18   1  21      120.84      140.42     50.19 o 
  19   1  21      217.58      259.80     64.48 o 
  20   1  21      189.20      283.97     69.17 o 
  21   1  21        2.96       17.63     87.20 o 
  22   1  21       64.92        2.19     61.11 o 
   0   2  21      466.41      413.77     92.74 o 
   1   2  21      794.03      796.83     61.30 o 
   2   2  21        0.03       10.63     29.63 o 
   3   2  21      160.72      186.49     39.65 o 
   4   2  21       17.89       19.13     30.74 o 
   5   2  21      357.89      290.14     42.52 o 
   6   2  21       23.14       58.46     34.73 o 
   7   2  21        0.19       36.43     30.66 o 
   8   2  21       79.17       98.22     33.74 o 
   9   2  21      123.77       96.44     53.45 o 
  10   2  21      106.34      116.98     35.07 o 
  11   2  21      186.96      175.62     37.65 o 
  12   2  21       23.19       69.04     31.00 o 
  13   2  21       55.20      134.32     39.26 o 
  14   2  21      332.22      287.11     49.14 o 
  15   2  21      156.00      229.03     62.73 o 
  16   2  21      414.58      507.33     51.20 o 
  17   2  21      250.50      324.98     45.46 o 
  18   2  21      110.79      155.72     50.06 o 
  19   2  21      228.24      252.37     57.17 o 
  20   2  21        1.59       50.30     46.32 o 
  21   2  21      311.90      278.27     69.98 o 
  22   2  21       14.63      126.43     97.23 o 
   1   3  21        3.29       -5.22     26.76 o 
   2   3  21      405.63      380.44     48.02 o 
   3   3  21        1.55       21.99     30.44 o 
   4   3  21       56.75       57.30     41.46 o 
   5   3  21       85.52       99.73     33.18 o 
   6   3  21     3621.23     3357.30    126.44 o 
   7   3  21       51.28       47.57     30.61 o 
   8   3  21     4055.35     3600.67    104.05 o 
   9   3  21       18.39       66.57     32.66 o 
  10   3  21     1024.42     1086.66     68.75 o 
  11   3  21        4.29       80.07     30.02 o 
  12   3  21      255.67      244.66     50.78 o 
  13   3  21      138.45      122.92     54.15 o 
  14   3  21       27.81       78.67     32.82 o 
  15   3  21      134.28      145.83     38.36 o 
  16   3  21     2126.09     2331.96    151.79 o 
  17   3  21       86.03      142.09     52.40 o 
  18   3  21     1637.55     1569.41    103.48 o 
  19   3  21      330.79      228.07    117.96 o 
  20   3  21     1290.12     1279.32    109.16 o 
  21   3  21      176.91      189.53     58.96 o 
   0   4  21      100.48      152.98     48.30 o 
   1   4  21      234.73      224.34     37.15 o 
   2   4  21       35.05       15.77     31.09 o 
   3   4  21      351.26      341.14     46.19 o 
   4   4  21     3688.24     3604.17    105.01 o 
   5   4  21        1.60       16.45     28.99 o 
   6   4  21     2040.83     1722.02    105.56 o 
   7   4  21      166.65      278.69     42.11 o 
   8   4  21        0.52       44.32     30.52 o 
   9   4  21     1299.13     1283.50     75.54 o 
  10   4  21       24.84       86.64     30.11 o 
  11   4  21     1022.84     1075.29     70.85 o 
  12   4  21        4.29       31.68     27.79 o 
  13   4  21       55.79      152.18     36.00 o 
  14   4  21      326.61      378.01     48.77 o 
  15   4  21      177.55      137.50     36.87 o 
  16   4  21        1.22        9.79     44.73 o 
  17   4  21       13.66       47.77     43.90 o 
  18   4  21     1047.37     1101.26     91.66 o 
  19   4  21       63.96      106.57     47.01 o 
  20   4  21      122.09      101.08     69.99 o 
  21   4  21        0.57       67.40     58.90 o 
   1   5  21       47.95       28.31     27.07 o 
   2   5  21       45.93       48.11     44.44 o 
   3   5  21        3.65      -12.89     26.47 o 
   4   5  21      835.11      919.06     68.22 o 
   5   5  21       26.52       71.81     33.40 o 
   6   5  21     1994.80     2047.32     84.41 o 
   7   5  21       48.03        6.28     36.24 o 
   8   5  21      171.15      173.53     44.77 o 
   9   5  21        2.15       34.64     27.95 o 
  10   5  21       84.35       29.37     36.08 o 
  11   5  21       31.23       47.60     46.84 o 
  12   5  21      395.29      510.24     61.33 o 
  13   5  21      129.41      239.31     49.92 o 
  14   5  21      385.40      430.67     58.61 o 
  15   5  21       21.97       64.67     45.98 o 
  16   5  21       85.12       62.48     39.91 o 
  17   5  21        0.03       42.43     38.97 o 
  18   5  21       60.33       60.57     47.17 o 
  19   5  21        7.98       96.24     49.05 o 
  20   5  21       54.90      190.91     58.41 o 
   0   6  21       66.28       19.83     31.94 o 
   1   6  21      381.60      445.22     53.73 o 
   2   6  21      237.03      236.51     49.90 o 
   3   6  21      365.81      238.20     54.63 o 
   4   6  21      373.43      380.12     49.36 o 
   5   6  21      190.83      203.79     43.44 o 
   6   6  21      187.41      197.24     40.09 o 
   7   6  21     2258.20     2230.50     91.44 o 
   8   6  21       45.16       78.09     32.04 o 
   9   6  21     4461.47     4264.27    159.46 o 
  10   6  21       16.33       25.32     70.45 o 
  11   6  21      338.52      375.04     61.06 o 
  12   6  21       51.23       44.69     39.95 o 
  13   6  21        4.29       40.82     41.15 o 
  14   6  21       33.80      122.48     57.94 o 
  15   6  21      136.85       64.48     50.83 o 
  16   6  21      118.64       38.44     55.90 o 
  17   6  21      693.93      574.54     89.69 o 
  18   6  21       35.84      127.55     58.26 o 
  19   6  21      360.73      277.67     91.11 o 
   1   7  21       58.39       87.38     35.00 o 
   2   7  21      408.32      337.72     41.80 o 
   3   7  21      122.56      142.01     39.24 o 
   4   7  21       14.25        9.25     25.47 o 
   5   7  21      135.65      169.28     39.53 o 
   6   7  21       68.12       51.17     26.56 o 
   7   7  21       15.32      -15.87     30.27 o 
   8   7  21       82.76      105.45     41.29 o 
   9   7  21       35.51      -33.27     39.75 o 
  10   7  21      121.87      103.07     82.40 o 
  11   7  21       99.93      228.65     53.08 o 
  12   7  21       52.74       -8.64     41.48 o 
  13   7  21        7.28      -11.80     47.14 o 
  14   7  21        0.37      -14.90     66.21 o 
  15   7  21       57.56      -19.42     46.98 o 
  16   7  21      131.66      152.08     71.27 o 
  17   7  21      212.64      263.15     88.12 o 
  18   7  21        3.55       51.72     57.59 o 
   0   8  21       79.87       92.59     42.42 o 
   1   8  21      591.40      690.12     56.44 o 
   2   8  21      218.09      157.28     41.90 o 
   3   8  21      424.02      461.29     52.69 o 
   4   8  21      208.03      229.29     41.12 o 
   5   8  21        0.07       12.60     30.72 o 
   6   8  21      301.11      431.74     60.41 o 
   7   8  21      339.12      337.91     59.35 o 
   8   8  21      317.35      362.39     59.77 o 
   9   8  21      477.83      500.87     65.99 o 
  10   8  21        4.16       62.94     50.74 o 
  11   8  21      316.32      324.43    141.70 o 
  12   8  21      130.12      123.08     60.55 o 
  13   8  21        2.19       12.11     99.89 o 
  14   8  21      148.31      453.85    187.09 o 
  15   8  21      141.67       81.78     70.61 o 
  16   8  21        8.62       28.15     64.08 o 
   1   9  21       88.74      228.14     40.89 o 
   2   9  21     2688.45     2553.59     96.29 o 
   3   9  21      317.45      442.13     55.38 o 
   4   9  21     6721.67     6603.63    156.47 o 
   5   9  21      501.03      515.01     70.17 o 
   6   9  21     5351.64     5086.85    171.11 o 
   7   9  21      516.63      477.88     69.49 o 
   8   9  21     2484.48     2491.18    120.83 o 
   9   9  21       59.02       44.62     54.62 o 
  10   9  21        6.25       54.29    106.83 o 
  11   9  21       10.11       -0.75     44.98 o 
  12   9  21     1192.91     1443.63    178.79 o 
  13   9  21      145.85      195.59     61.17 o 
  14   9  21     2077.89     2186.50    153.09 o 
   0  10  21       21.11       77.03     47.55 o 
   1  10  21     1109.53     1204.29     78.01 o 
   2  10  21       85.43      101.19     37.00 o 
   3  10  21        1.05       34.01     49.92 o 
   4  10  21       14.35       12.79     51.77 o 
   5  10  21       74.76       10.99     41.50 o 
   6  10  21       12.47       40.41     41.51 o 
   7  10  21       45.15       18.71     53.03 o 
   8  10  21      165.70       85.11     56.52 o 
   9  10  21      407.46      426.41     77.55 o 
  10  10  21       44.67       92.08     48.43 o 
  11  10  21      122.88      105.56     69.49 o 
  12  10  21        9.38      -21.47    111.47 o 
   1  11  21        0.38       43.25     33.13 o 
   2  11  21        1.37       33.20     37.37 o 
   3  11  21        2.91       12.34     36.98 o 
   4  11  21        0.41      -51.45     54.15 o 
   5  11  21       59.71      105.71     55.68 o 
   6  11  21      148.96      191.78     60.89 o 
   7  11  21       50.57      168.14     63.58 o 
   8  11  21      262.07      183.77     65.13 o 
   0  12  21       61.83      -58.14    157.78 o 
   1  12  21      521.55      423.55    136.92 o 
   0   0  22    14952.51    12932.68    478.92 o 
   1   0  22     2843.01     2266.54    187.01 o 
   2   0  22     9834.41     8451.94    261.64 o 
   3   0  22     1323.90     1351.92     96.02 o 
   4   0  22      178.43      151.13     47.17 o 
   5   0  22      135.16      100.42     44.99 o 
   6   0  22      387.77      464.12     62.81 o 
   7   0  22      145.45      123.99     45.42 o 
   8   0  22     2420.63     2340.26    108.89 o 
   9   0  22      985.46      904.64     80.81 o 
  10   0  22     5038.13     4829.91    171.64 o 
  11   0  22      810.34      913.59    137.26 o 
  12   0  22     2941.06     2585.66    143.73 o 
  13   0  22      370.18      526.15    145.72 o 
  14   0  22      839.80     1204.47    117.75 o 
  15   0  22      297.57      311.25     90.62 o 
  16   0  22       10.40      195.69     77.41 o 
  17   0  22       33.62       37.28     63.11 o 
  18   0  22      198.53      143.60     70.40 o 
  19   0  22        5.81      131.07     72.30 o 
  20   0  22     3020.12     2905.33    244.10 o 
  21   0  22      919.08      702.07    155.14 o 
   1   1  22        3.91        1.82     31.41 o 
   2   1  22      165.75      234.71     42.35 o 
   3   1  22     1507.30     1371.15     76.22 o 
   4   1  22       19.09       -6.91     26.46 o 
   5   1  22     2879.89     2600.01     78.50 o 
   6   1  22      443.22      478.13     50.43 o 
   7   1  22      848.53      951.93     66.32 o 
   8   1  22        1.50       66.31     33.54 o 
   9   1  22      316.54      376.04     65.30 o 
  10   1  22      118.55      119.92     35.79 o 
  11   1  22       10.29       54.92     32.81 o 
  12   1  22       78.16      141.53     36.67 o 
  13   1  22     1161.76     1230.06     79.91 o 
  14   1  22     2006.88     1995.11    157.36 o 
  15   1  22     1469.32     1717.09    101.92 o 
  16   1  22      348.10      472.45     76.84 o 
  17   1  22      126.80      228.63     85.39 o 
  18   1  22       31.66       73.85     37.53 o 
  19   1  22       93.38      163.53     60.01 o 
  20   1  22      101.29      201.89     64.71 o 
  21   1  22        1.96      103.80     87.25 o 
   0   2  22       10.18        4.17     45.34 o 
   1   2  22      131.19      195.58     42.83 o 
   2   2  22      114.25      133.58     37.49 o 
   3   2  22      125.75       96.73     37.12 o 
   4   2  22       59.88       95.47     36.88 o 
   5   2  22     2573.85     2135.61     87.08 o 
   6   2  22       15.08       23.83     39.21 o 
   7   2  22       81.13       38.92     34.47 o 
   8   2  22        7.28       70.59     36.74 o 
   9   2  22      229.26      251.49     40.65 o 
  10   2  22      100.04      132.08     35.12 o 
  11   2  22       14.76        6.39     32.55 o 
  12   2  22      212.20      334.89     42.74 o 
  13   2  22      913.84      897.85    105.88 o 
  14   2  22      135.78      183.61     42.89 o 
  15   2  22     1542.81     1363.78     89.52 o 
  16   2  22      748.05      681.74     60.47 o 
  17   2  22      181.26      219.06     43.24 o 
  18   2  22      169.33      225.62     56.63 o 
  19   2  22      124.43      210.72     67.37 o 
  20   2  22       58.27      107.41     93.41 o 
  21   2  22      317.87      277.64     74.33 o 
   1   3  22      569.55      516.85     54.51 o 
   2   3  22      345.25      315.54     45.87 o 
   3   3  22     4679.51     4011.69    111.66 o 
   4   3  22      971.30      803.42     63.03 o 
   5   3  22     2693.81     2440.45     89.63 o 
   6   3  22      849.30      739.75     61.26 o 
   7   3  22     2053.49     1996.22     87.78 o 
   8   3  22      360.05      366.59     47.27 o 
   9   3  22      779.22      796.80     69.90 o 
  10   3  22       95.53      118.47     35.11 o 
  11   3  22        0.45       33.51     29.41 o 
  12   3  22        2.95       52.77     33.80 o 
  13   3  22     1054.01     1206.40     85.05 o 
  14   3  22      183.79      224.39     40.11 o 
  15   3  22     2536.29     2666.77     94.82 o 
  16   3  22      438.71      534.78     85.61 o 
  17   3  22      344.35      272.40     63.37 o 
  18   3  22       80.21       99.92     46.83 o 
  19   3  22      438.61      533.80     89.60 o 
  20   3  22      182.78      217.55     60.40 o 
   0   4  22        0.61        4.59     38.19 o 
   1   4  22      731.06      716.59     55.62 o 
   2   4  22      299.79      247.84     42.00 o 
   3   4  22     3098.11     2903.35     98.83 o 
   4   4  22      128.61      174.33     39.46 o 
   5   4  22      293.77      335.83     47.94 o 
   6   4  22      597.92      575.24     94.70 o 
   7   4  22      730.13      819.70     63.77 o 
   8   4  22     3371.74     3143.54    100.35 o 
   9   4  22     1797.34     1729.16     83.50 o 
  10   4  22     4199.57     3700.32    167.55 o 
  11   4  22      406.03      407.19     58.96 o 
  12   4  22      873.14      829.73     65.12 o 
  13   4  22        3.56      118.37     32.87 o 
  14   4  22        4.50       69.66     33.25 o 
  15   4  22        3.00       43.93     46.55 o 
  16   4  22      141.42      193.97     59.83 o 
  17   4  22       66.72       53.74     44.15 o 
  18   4  22       81.62       46.35     47.42 o 
  19   4  22        4.11        5.25     43.14 o 
  20   4  22      133.46      214.58     77.41 o 
   1   5  22       23.48       14.02     27.28 o 
   2   5  22      531.82      587.20     57.97 o 
   3   5  22       18.27       49.44     32.12 o 
   4   5  22     1759.32     1869.54     86.03 o 
   5   5  22        4.05       40.88     32.21 o 
   6   5  22     2304.76     2339.73     94.47 o 
   7   5  22      267.75      364.21     47.11 o 
   8   5  22      193.57      176.03     36.67 o 
   9   5  22        3.39       73.73     29.63 o 
  10   5  22        0.05       -1.03     50.29 o 
  11   5  22      100.07      144.21     69.38 o 
  12   5  22      341.43      343.70     55.59 o 
  13   5  22        9.20       54.77     45.00 o 
  14   5  22      676.36      703.98    138.74 o 
  15   5  22        9.73       52.33     51.07 o 
  16   5  22      106.14      198.60     78.34 o 
  17   5  22      167.65      138.77     60.06 o 
  18   5  22       22.59       69.43     58.17 o 
  19   5  22      276.30      328.34     70.74 o 
   0   6  22       22.50       57.78     37.12 o 
   1   6  22      223.90      218.29     41.33 o 
   2   6  22      921.03      859.05     61.79 o 
   3   6  22      102.72      155.45     38.49 o 
   4   6  22     1478.66     1374.67     83.39 o 
   5   6  22       96.22       47.23     30.03 o 
   6   6  22      149.11      238.67     43.27 o 
   7   6  22        0.01       71.31     31.21 o 
   8   6  22     1412.42     1283.59     95.32 o 
   9   6  22       62.80       56.25     72.92 o 
  10   6  22     1503.55     1684.05    161.31 o 
  11   6  22      235.37      325.73     54.65 o 
  12   6  22      797.22      818.91     77.59 o 
  13   6  22      120.38       96.11     73.79 o 
  14   6  22      414.99      527.94     82.78 o 
  15   6  22      232.71      167.62     65.21 o 
  16   6  22       23.31        2.27     45.46 o 
  17   6  22      244.29      158.68     59.70 o 
  18   6  22      192.76       61.54     93.96 o 
   1   7  22      168.75      130.86     35.80 o 
   2   7  22      283.76      240.98     39.66 o 
   3   7  22      809.16      748.35     79.03 o 
   4   7  22        0.32       61.44     30.43 o 
   5   7  22      772.44      709.59     69.85 o 
   6   7  22      104.00       97.77     56.19 o 
   7   7  22     1145.72      918.63     99.45 o 
   8   7  22      775.94      682.84     74.75 o 
   9   7  22      309.52      293.45     80.20 o 
  10   7  22       88.68       66.03     65.43 o 
  11   7  22      208.87      214.06     53.35 o 
  12   7  22       65.12       19.66     49.51 o 
  13   7  22      280.63      223.15     73.44 o 
  14   7  22        0.44        3.36     53.17 o 
  15   7  22      283.96      238.71     68.66 o 
  16   7  22       24.38       86.87     63.38 o 
  17   7  22      453.78      480.44    124.89 o 
   0   8  22       24.12       65.66     44.73 o 
   1   8  22     1013.58     1058.78     76.25 o 
   2   8  22        4.68       47.53     34.87 o 
   3   8  22     1798.53     1782.85     90.95 o 
   4   8  22       50.58      147.18     38.42 o 
   5   8  22      947.43      999.72     75.73 o 
   6   8  22      150.52       62.95     68.04 o 
   7   8  22      797.34      933.96    161.74 o 
   8   8  22      166.15      228.30     80.79 o 
   9   8  22     3354.43     3289.87    165.59 o 
  10   8  22      317.40      408.79     63.25 o 
  11   8  22      754.09      615.49    110.84 o 
  12   8  22      113.88      124.58     70.03 o 
  13   8  22        4.79       40.34     67.49 o 
  14   8  22      179.56      165.80     79.28 o 
  15   8  22        9.11       40.98     67.36 o 
   1   9  22       21.43       12.70     29.42 o 
   2   9  22        3.05        9.23     32.33 o 
   3   9  22        2.72       78.91     32.16 o 
   4   9  22        0.60       40.17     36.97 o 
   5   9  22      203.50      228.75     54.57 o 
   6   9  22       41.55       40.01     52.61 o 
   7   9  22      811.41      817.59    115.32 o 
   8   9  22       12.51       61.46     40.90 o 
   9   9  22        4.93       12.50     71.82 o 
  10   9  22       33.51      -14.63     45.45 o 
  11   9  22        3.55      -59.27     59.27 o 
  12   9  22      137.03       61.87    173.26 o 
  13   9  22       51.95       -7.06     65.20 o 
   0  10  22     1174.41     1062.55    107.86 o 
   1  10  22      309.11      372.65     50.35 o 
   2  10  22      529.65      631.95     65.75 o 
   3  10  22       50.10       98.43     51.90 o 
   4  10  22       70.19       96.08     66.07 o 
   5  10  22       25.85       86.34     49.20 o 
   6  10  22       11.19       93.41     42.37 o 
   7  10  22       88.64       99.00     45.08 o 
   8  10  22      104.80       22.90     45.39 o 
   9  10  22      301.48      206.96    220.36 o 
  10  10  22      240.40      284.92     85.42 o 
   1  11  22       98.31      109.01     71.11 o 
   2  11  22       22.31      -76.43     76.43 o 
   3  11  22      405.64      532.10     77.08 o 
   4  11  22       56.40       69.13     47.95 o 
   5  11  22      496.08      497.78     77.60 o 
   6  11  22       43.11       57.33     49.46 o 
   1   1  23      130.62      165.07     58.87 o 
   2   1  23      244.84      155.30     39.90 o 
   3   1  23     4434.03     3931.10    110.34 o 
   4   1  23     1841.17     1709.12     84.47 o 
   5   1  23     5789.33     5326.78    127.43 o 
   6   1  23     1354.28     1344.29     77.56 o 
   7   1  23     1848.79     1823.04     86.83 o 
   8   1  23      552.78      568.49     61.39 o 
   9   1  23      999.27     1161.40     72.76 o 
  10   1  23      279.67      272.08     43.73 o 
  11   1  23      101.64      128.56     35.46 o 
  12   1  23        1.20       55.48     33.05 o 
  13   1  23      916.92     1022.72     69.20 o 
  14   1  23     1074.10     1279.60    121.88 o 
  15   1  23      769.57      995.65     90.29 o 
  16   1  23      251.39      316.99     73.91 o 
  17   1  23      704.97      855.09     98.53 o 
  18   1  23        8.82      133.65     51.62 o 
  19   1  23      647.47      682.99     95.59 o 
  20   1  23      111.08      126.83     55.93 o 
   0   2  23      354.77      209.25     70.16 o 
   1   2  23      389.87      440.52     52.50 o 
   2   2  23      205.84      230.36     44.20 o 
   3   2  23      254.22      155.02     39.08 o 
   4   2  23      759.61      707.20     62.39 o 
   5   2  23        4.87       51.14     33.84 o 
   6   2  23      770.38      603.39     57.66 o 
   7   2  23      261.44      302.00     46.30 o 
   8   2  23        4.08       23.33     30.37 o 
   9   2  23      461.37      478.44     50.27 o 
  10   2  23       85.00      164.00     37.45 o 
  11   2  23      397.39      419.13     49.02 o 
  12   2  23     1874.68     1727.62    106.85 o 
  13   2  23      268.22      309.99     51.73 o 
  14   2  23     1108.79      937.87     79.97 o 
  15   2  23      453.60      597.02     65.88 o 
  16   2  23        8.61       32.26     32.01 o 
  17   2  23       93.99      172.02     40.27 o 
  18   2  23       12.37       82.11     54.41 o 
  19   2  23        3.92       13.83     47.24 o 
  20   2  23        6.82      182.26     59.22 o 
   1   3  23        3.28       -5.35     32.52 o 
   2   3  23       14.87       -8.64     31.68 o 
   3   3  23        3.92       29.09     33.92 o 
   4   3  23        3.55       -9.49     29.82 o 
   5   3  23        0.12       40.66     34.43 o 
   6   3  23       23.73       11.01     29.63 o 
   7   3  23       31.66       45.66     42.38 o 
   8   3  23      708.69      649.77     59.01 o 
   9   3  23       79.55      108.47     35.19 o 
  10   3  23       33.89       89.88     35.25 o 
  11   3  23        1.77       71.20     34.63 o 
  12   3  23      369.57      443.51     57.96 o 
  13   3  23        0.22       50.26     34.10 o 
  14   3  23       16.40       76.54     34.22 o 
  15   3  23       18.75      138.19     37.40 o 
  16   3  23      189.06      318.13     45.30 o 
  17   3  23      164.59      202.99     49.27 o 
  18   3  23      591.93      610.59    108.72 o 
  19   3  23      317.89      267.63     62.86 o 
   0   4  23     3153.50     2908.95    129.10 o 
   1   4  23       37.61       75.41     37.05 o 
   2   4  23     2947.96     2631.52    115.32 o 
   3   4  23       70.91      103.34     37.27 o 
   4   4  23      401.90      537.71     56.58 o 
   5   4  23      287.28      235.82     43.68 o 
   6   4  23      415.44      447.74     52.74 o 
   7   4  23      839.83      853.80     76.10 o 
   8   4  23      899.04      903.91     67.72 o 
   9   4  23     2173.34     2003.95     88.68 o 
  10   4  23      712.33      756.72     62.48 o 
  11   4  23      262.01      320.22     53.82 o 
  12   4  23      892.75     1015.19     83.02 o 
  13   4  23      157.31      310.80     53.50 o 
  14   4  23       54.29      114.32     42.82 o 
  15   4  23       63.42      108.49     37.83 o 
  16   4  23       44.45       69.13     43.12 o 
  17   4  23      152.60      271.06     57.50 o 
  18   4  23      630.74      504.11     69.60 o 
  19   4  23      115.76      121.07     51.64 o 
   1   5  23       68.23       40.38     30.47 o 
   2   5  23       17.00       15.56     35.32 o 
   3   5  23       64.40      118.46     41.68 o 
   4   5  23      886.78      851.08     68.28 o 
   5   5  23     1301.65     1198.11     77.73 o 
   6   5  23      377.93      314.89     76.35 o 
   7   5  23       15.37       99.68     34.16 o 
   8   5  23      163.42      181.38     38.95 o 
   9   5  23        7.15       -0.91     39.86 o 
  10   5  23       77.96      119.31     47.69 o 
  11   5  23        1.20       65.53     40.05 o 
  12   5  23     1148.74     1183.22     91.23 o 
  13   5  23      269.75      221.12     59.23 o 
  14   5  23      173.66      260.91    119.98 o 
  15   5  23      122.26      204.61     63.02 o 
  16   5  23      313.60      327.18    114.01 o 
  17   5  23       39.67       29.98     49.53 o 
  18   5  23        4.38       73.65     57.48 o 
   0   6  23     3323.49     3092.82    152.72 o 
   1   6  23     6215.44     5992.18    146.18 o 
   2   6  23     2490.27     2404.78     97.06 o 
   3   6  23      468.32      487.91     56.81 o 
   4   6  23      416.36      406.14     54.77 o 
   5   6  23      148.12      182.97     63.22 o 
   6   6  23      106.46      148.20     37.59 o 
   7   6  23      391.19      384.53     53.62 o 
   8   6  23       18.31       31.15     44.38 o 
   9   6  23      578.36      678.50     74.83 o 
  10   6  23      289.48      327.51     60.64 o 
  11   6  23      644.28      607.46     72.01 o 
  12   6  23      522.09      638.60    104.22 o 
  13   6  23      132.13      142.16     59.63 o 
  14   6  23      418.25      381.99     77.36 o 
  15   6  23      196.83      118.90     55.59 o 
  16   6  23        6.75       79.96     54.88 o 
  17   6  23      278.49      405.98     83.69 o 
   1   7  23      244.34      272.96     41.94 o 
   2   7  23      405.60      351.25     66.59 o 
   3   7  23     1013.67     1108.83     86.31 o 
   4   7  23     1673.24     1624.83    104.96 o 
   5   7  23     2223.14     2134.33    103.84 o 
   6   7  23      638.25      673.25     62.37 o 
   7   7  23     3260.11     3353.53    134.44 o 
   8   7  23       90.65      106.03     50.21 o 
   9   7  23      668.09      714.35     77.91 o 
  10   7  23        0.03       25.26     35.44 o 
  11   7  23        7.85       29.36     52.90 o 
  12   7  23       35.04       27.68     49.76 o 
  13   7  23       59.53       22.12     47.91 o 
  14   7  23      177.52      122.40     62.38 o 
  15   7  23      251.67      257.64     70.97 o 
  16   7  23      833.29      736.80     99.86 o 
   0   8  23      812.72      869.28    103.92 o 
   1   8  23      480.90      476.95     64.39 o 
   2   8  23      549.20      494.61     68.60 o 
   3   8  23      224.17      269.53     43.89 o 
   4   8  23       46.13      134.65     34.55 o 
   5   8  23      322.27      360.11     55.52 o 
   6   8  23      385.03      472.13    130.68 o 
   7   8  23      108.11      209.30    105.64 o 
   8   8  23        0.20       43.03     43.57 o 
   9   8  23        9.42      -39.39    157.95 o 
  10   8  23       27.64       90.63     49.90 o 
  11   8  23      234.72      126.23     71.39 o 
  12   8  23      493.41      324.46    244.59 o 
  13   8  23       59.91      -30.53     59.93 o 
  14   8  23        6.52      -43.89     52.71 o 
   1   9  23        5.90       76.34     42.25 o 
   2   9  23       97.09       93.55     38.00 o 
   3   9  23       70.91      106.53     40.66 o 
   4   9  23      710.39      770.60     81.71 o 
   5   9  23      112.95       68.57     41.46 o 
   6   9  23      142.38       18.79     40.89 o 
   7   9  23       14.48       63.79     42.76 o 
   8   9  23       53.62      124.40     82.13 o 
   9   9  23        0.33       52.13     41.96 o 
  10   9  23      175.55      248.33     67.79 o 
  11   9  23        9.27       46.38     52.66 o 
  12   9  23       29.81       96.71     57.73 o 
   0  10  23     1946.96     1899.62    128.44 o 
   1  10  23     2593.56     2545.18    101.32 o 
   2  10  23      468.93      462.10     60.56 o 
   3  10  23      427.25      541.06     76.55 o 
   4  10  23        7.12       51.44     50.92 o 
   5  10  23        2.22       47.84     47.36 o 
   6  10  23        0.70       47.81     49.20 o 
   7  10  23       27.45       65.21    109.64 o 
   8  10  23       91.27      174.66     76.94 o 
   9  10  23      515.81      419.30    100.62 o 
   1  11  23      251.56      312.45     61.76 o 
   2  11  23      378.27      372.12     71.91 o 
   3  11  23      503.11      425.71    137.57 o 
   0   0  24     1976.29     1994.60    216.56 o 
   1   0  24     1783.33     1581.91    138.97 o 
   2   0  24      413.76      328.15     80.15 o 
   3   0  24        7.36       50.44     60.28 o 
   4   0  24       51.04      172.66     51.51 o 
   5   0  24      186.03      131.01     49.10 o 
   6   0  24       11.18       80.58     41.43 o 
   7   0  24        1.53       77.98     55.19 o 
   8   0  24      504.84      377.29     80.29 o 
   9   0  24      139.28      104.34     71.12 o 
  10   0  24      154.32      232.04     69.25 o 
  11   0  24       40.89      117.76     74.81 o 
  12   0  24      517.35      620.82    196.23 o 
  13   0  24      193.29      344.93     72.36 o 
  14   0  24      760.77      705.44     97.48 o 
  15   0  24       27.00      126.16     69.32 o 
  16   0  24       50.30      121.09     69.67 o 
  17   0  24      192.38      443.07    106.69 o 
  18   0  24      351.05      452.13     99.86 o 
  19   0  24      126.24      250.49     76.42 o 
   1   1  24       81.59       97.37     44.81 o 
   2   1  24     2425.94     2219.17     89.51 o 
   3   1  24       70.85      146.10     43.45 o 
   4   1  24     1611.11     1506.34     83.71 o 
   5   1  24       22.75       43.49     32.99 o 
   6   1  24     1482.25     1631.63     83.91 o 
   7   1  24       59.17      115.23     36.43 o 
   8   1  24      784.02      910.74     66.71 o 
   9   1  24       49.90      111.66     41.56 o 
  10   1  24       30.82       64.83     33.07 o 
  11   1  24      400.43      424.98     49.74 o 
  12   1  24      295.00      406.31     56.89 o 
  13   1  24      151.59      404.16     66.53 o 
  14   1  24        4.66       73.72     41.08 o 
  15   1  24      169.96      155.60     45.89 o 
  16   1  24     1194.59     1258.84    167.70 o 
  17   1  24      101.07      160.09     52.88 o 
  18   1  24      586.97      820.21    151.65 o 
  19   1  24      118.62      127.79    104.43 o 
   0   2  24     1085.85     1057.53    169.76 o 
   1   2  24      929.51      921.97     69.74 o 
   2   2  24      908.21      808.51     66.83 o 
   3   2  24      373.42      356.58     49.37 o 
   4   2  24      363.80      455.53     52.95 o 
   5   2  24        2.12       54.95     33.84 o 
   6   2  24      189.18      252.17     44.57 o 
   7   2  24     1613.10     1585.89     86.14 o 
   8   2  24     2588.92     2535.84     92.99 o 
   9   2  24     1969.85     1981.12     88.79 o 
  10   2  24     3056.99     2813.49     95.85 o 
  11   2  24     2904.04     2878.19     97.87 o 
  12   2  24     1293.98     1345.10     79.89 o 
  13   2  24     1528.58     1487.36    103.08 o 
  14   2  24      790.32      785.40     74.17 o 
  15   2  24      241.72      270.52     49.38 o 
  16   2  24       92.80      181.96     47.82 o 
  17   2  24      238.98      286.85     73.52 o 
  18   2  24      131.55      146.47     59.65 o 
  19   2  24       47.98       91.45     94.78 o 
   1   3  24       45.68        5.13     37.93 o 
   2   3  24      230.23      183.53     49.64 o 
   3   3  24       12.51        7.69     32.27 o 
   4   3  24      149.59      243.86     44.26 o 
   5   3  24        1.51       57.41     35.23 o 
   6   3  24      152.41      120.00     42.11 o 
   7   3  24       37.04       70.82     34.49 o 
   8   3  24       41.41      105.59     35.71 o 
   9   3  24      117.41       98.44     34.94 o 
  10   3  24        8.27       99.01     34.26 o 
  11   3  24        7.59       72.61     36.89 o 
  12   3  24       13.07      109.90     48.40 o 
  13   3  24       63.77       73.41     36.90 o 
  14   3  24        0.21       20.12     32.14 o 
  15   3  24      133.61      158.64     44.53 o 
  16   3  24        0.24       64.74     43.29 o 
  17   3  24       68.67       43.27     41.17 o 
  18   3  24        0.56       76.46     46.06 o 
  19   3  24        8.08       96.01     95.61 o 
   0   4  24      926.30      837.46     92.60 o 
   1   4  24      720.70      655.72     71.64 o 
   2   4  24     1364.53     1401.63     84.83 o 
   3   4  24      204.89      260.33     45.39 o 
   4   4  24     1082.38     1017.74    101.10 o 
   5   4  24      149.99      226.02     44.08 o 
   6   4  24      294.34      274.17     45.52 o 
   7   4  24      202.68      327.82     48.27 o 
   8   4  24        0.32       50.50     47.45 o 
   9   4  24       13.61       20.12     42.94 o 
  10   4  24      368.92      389.40     57.87 o 
  11   4  24      130.66      156.04     49.70 o 
  12   4  24       29.62      125.22     99.17 o 
  13   4  24      189.64      235.50     57.95 o 
  14   4  24      589.64      601.75     80.36 o 
  15   4  24      166.40      255.90     80.68 o 
  16   4  24      949.54      848.03    114.56 o 
  17   4  24      310.17      445.66     77.85 o 
  18   4  24      443.53      398.65     75.27 o 
   1   5  24       16.47        0.90     33.25 o 
   2   5  24       28.44       30.67     32.51 o 
   3   5  24      241.50      199.91     48.57 o 
   4   5  24      449.01      453.21     58.35 o 
   5   5  24     1414.89     1439.36     86.58 o 
   6   5  24     1617.11     1627.15     86.93 o 
   7   5  24      687.23      787.77     66.27 o 
   8   5  24      226.11      193.53     51.54 o 
   9   5  24        0.09      -38.90     39.00 o 
  10   5  24      186.30      235.84     54.02 o 
  11   5  24     1262.45     1312.69     96.58 o 
  12   5  24     1446.14     1433.39    147.22 o 
  13   5  24     1945.04     1914.45    109.07 o 
  14   5  24     1264.07     1518.90    160.83 o 
  15   5  24     1112.40     1226.35    117.62 o 
  16   5  24      940.80     1139.14    111.52 o 
  17   5  24      291.58      471.14     82.32 o 
   0   6  24      335.00      434.33     71.99 o 
   1   6  24     1148.87     1267.72     85.96 o 
   2   6  24      514.17      421.32     53.36 o 
   3   6  24      343.05      346.97     50.49 o 
   4   6  24      124.61      100.28     34.58 o 
   5   6  24       64.60      119.30     37.16 o 
   6   6  24       64.02      107.23     37.71 o 
   7   6  24       75.32      125.62     50.70 o 
   8   6  24      672.71      688.78     78.23 o 
   9   6  24      239.30      371.09     85.53 o 
  10   6  24      786.70      826.38     83.90 o 
  11   6  24        1.56       95.99     58.63 o 
  12   6  24       36.64      145.01     47.97 o 
  13   6  24      169.56      244.39     69.76 o 
  14   6  24       67.63       75.59     52.53 o 
  15   6  24       99.71      213.08     67.07 o 
  16   6  24      424.69      367.21     80.75 o 
   1   7  24       28.80       41.52     44.23 o 
   2   7  24       12.14       24.77     25.93 o 
   3   7  24      280.16      256.52     46.66 o 
   4   7  24      204.49      159.03     41.98 o 
   5   7  24       27.37      159.54     39.68 o 
   6   7  24      386.14      391.99     50.80 o 
   7   7  24       20.98       43.82     57.38 o 
   8   7  24      287.69      286.08     57.06 o 
   9   7  24      448.13      490.41     79.67 o 
  10   7  24      202.34      244.63     55.64 o 
  11   7  24        5.51      102.98     53.92 o 
  12   7  24      167.42      244.86     74.14 o 
  13   7  24      428.88      392.17     78.32 o 
  14   7  24       11.04       -1.67     49.87 o 
   0   8  24      721.47      541.91     79.90 o 
   1   8  24      891.72      777.26     65.38 o 
   2   8  24      725.56      676.05     66.68 o 
   3   8  24     1148.80     1172.49     83.03 o 
   4   8  24       97.97      126.63     50.48 o 
   5   8  24       43.71       56.59     48.40 o 
   6   8  24       47.92      127.50     49.32 o 
   7   8  24      756.11      900.25    104.97 o 
   8   8  24      239.80      427.10    149.54 o 
   9   8  24     1442.08     1591.64    169.25 o 
  10   8  24      928.83     1181.75    117.34 o 
  11   8  24     1630.69     1435.90    130.78 o 
  12   8  24      420.24      517.77     99.67 o 
  13   8  24       69.55      154.66     92.13 o 
   1   9  24        6.13       54.41     30.84 o 
   2   9  24        2.83       96.88     36.05 o 
   3   9  24      100.57      116.47     37.33 o 
   4   9  24       43.71       95.65     64.07 o 
   5   9  24        0.88       89.12     55.24 o 
   6   9  24      138.47      187.82     58.93 o 
   7   9  24        0.13      -10.15     61.67 o 
   8   9  24        2.96       37.82     43.92 o 
   9   9  24       26.02      164.08     83.82 o 
  10   9  24        3.12       60.13     50.31 o 
   0  10  24     2267.98     2061.56    234.22 o 
   1  10  24      495.47      560.92     60.54 o 
   2  10  24      943.37     1197.82     89.49 o 
   3  10  24       44.63      128.96     84.20 o 
   4  10  24      244.50      501.44     91.48 o 
   5  10  24       45.79       57.54     46.64 o 
   6  10  24       78.49      228.96     69.86 o 
   1   1  25        7.35       57.71     39.63 o 
   2   1  25      265.15      325.94     64.64 o 
   3   1  25      238.67      179.58     72.09 o 
   4   1  25      207.83      257.46     44.73 o 
   5   1  25      664.69      587.57     57.82 o 
   6   1  25       28.15       74.07     34.32 o 
   7   1  25       46.94       75.61     35.57 o 
   8   1  25        0.48       55.76     34.38 o 
   9   1  25      118.56      164.45     39.81 o 
  10   1  25       40.97       82.95     48.89 o 
  11   1  25       50.87      210.77     47.17 o 
  12   1  25       56.27      242.50     47.07 o 
  13   1  25       77.57      178.95     42.90 o 
  14   1  25      438.30      357.76     64.33 o 
  15   1  25      323.25      388.30     63.46 o 
  16   1  25      337.42      454.02     74.45 o 
  17   1  25        6.92      141.53     53.72 o 
  18   1  25        8.36      152.02     44.08 o 
   0   2  25      900.80      881.82    113.12 o 
   1   2  25      164.07      197.61     50.29 o 
   2   2  25      275.80      361.45     49.04 o 
   3   2  25      421.61      515.36     71.53 o 
   4   2  25       17.53       98.90     37.73 o 
   5   2  25       62.71       96.62     37.30 o 
   6   2  25       44.49      114.91     36.80 o 
   7   2  25       56.30      129.23     36.99 o 
   8   2  25        2.04      117.58     36.94 o 
   9   2  25      330.75      389.26     49.80 o 
  10   2  25      362.74      498.69     64.49 o 
  11   2  25        1.70       80.38     47.68 o 
  12   2  25      478.92      551.74     64.43 o 
  13   2  25        7.82       83.88     41.41 o 
  14   2  25      248.04      264.26     48.66 o 
  15   2  25      114.06      233.40     52.84 o 
  16   2  25       91.16      173.25    111.89 o 
  17   2  25        1.20       66.09     61.72 o 
  18   2  25      136.16      184.44     61.94 o 
   1   3  25        0.72        6.79     32.95 o 
   2   3  25       23.63       24.76     34.42 o 
   3   3  25      365.00      310.70     54.39 o 
   4   3  25       24.36       96.33     36.46 o 
   5   3  25       88.05      133.98     38.53 o 
   6   3  25       84.13      119.53     41.59 o 
   7   3  25       34.02       75.09     52.92 o 
   8   3  25      227.75      240.81     42.91 o 
   9   3  25       34.59      138.25     35.08 o 
  10   3  25       19.51      113.59     34.81 o 
  11   3  25       22.35       73.00     40.63 o 
  12   3  25       65.30      129.22     56.18 o 
  13   3  25       97.64      148.21     57.45 o 
  14   3  25      233.30      322.63     46.50 o 
  15   3  25       86.35      220.53     43.93 o 
  16   3  25        1.29      114.54     44.62 o 
  17   3  25      101.27      108.82     44.52 o 
   0   4  25     1039.11     1013.17    122.37 o 
   1   4  25     3568.28     3369.99    131.39 o 
   2   4  25     1105.20     1050.73     75.38 o 
   3   4  25     3097.77     2938.65    104.03 o 
   4   4  25      480.55      461.72     58.70 o 
   5   4  25      671.55      683.74     64.79 o 
   6   4  25        0.18       56.91     38.21 o 
   7   4  25      186.95      218.15     48.25 o 
   8   4  25      115.04      180.55     40.72 o 
   9   4  25     1305.87     1159.01     77.44 o 
  10   4  25      456.44      560.93     71.57 o 
  11   4  25     1551.01     1555.44    103.21 o 
  12   4  25     1861.42     1943.46    108.26 o 
  13   4  25      255.34      450.18    100.72 o 
  14   4  25       65.19      220.21     50.18 o 
  15   4  25      197.66      378.13     77.09 o 
  16   4  25        1.61       35.50     43.60 o 
  17   4  25      323.17      325.86     71.52 o 
   1   5  25       97.99      175.64     41.65 o 
   2   5  25      106.25      133.74     39.18 o 
   3   5  25        5.29       83.77     42.64 o 
   4   5  25       36.06       91.14     34.91 o 
   5   5  25        1.23       10.69     31.60 o 
   6   5  25        1.49       56.89     57.73 o 
   7   5  25       54.60      102.70     42.97 o 
   8   5  25       49.52      124.29     43.71 o 
   9   5  25       87.12       84.01     43.85 o 
  10   5  25        0.12       24.60     41.02 o 
  11   5  25      451.29      366.18     75.74 o 
  12   5  25        3.87      173.31     69.80 o 
  13   5  25      993.73     1168.60     91.80 o 
  14   5  25      106.23      119.50     69.83 o 
  15   5  25      107.10      115.00     89.16 o 
  16   5  25       66.57      233.61     67.48 o 
   0   6  25       24.26       24.42     67.59 o 
   1   6  25       14.93       21.30     56.76 o 
   2   6  25       61.08       77.72     33.45 o 
   3   6  25       29.55       46.98     41.04 o 
   4   6  25      103.86      102.10     52.42 o 
   5   6  25      312.63      322.55     63.04 o 
   6   6  25       24.45      108.69     36.68 o 
   7   6  25        0.01       63.89     36.79 o 
   8   6  25      325.34      319.35     60.27 o 
   9   6  25     1010.13      883.87     85.83 o 
  10   6  25       49.40      141.76     54.41 o 
  11   6  25        4.22       46.59     43.37 o 
  12   6  25       98.69      152.18     58.39 o 
  13   6  25      170.69      171.46     64.58 o 
  14   6  25      519.04      491.58     88.12 o 
  15   6  25        3.84       80.78     83.51 o 
   1   7  25      150.93      154.46     53.51 o 
   2   7  25      793.14      800.78     70.11 o 
   3   7  25      170.37      214.23     60.91 o 
   4   7  25      913.82      894.55     75.34 o 
   5   7  25        8.69       43.51     40.09 o 
   6   7  25      564.71      581.79     75.92 o 
   7   7  25        0.17       20.92     35.16 o 
   8   7  25      278.61      379.80     62.77 o 
   9   7  25        1.09       64.47     66.35 o 
  10   7  25       23.70       73.47     96.10 o 
  11   7  25       16.63      189.78    125.25 o 
  12   7  25      211.49      330.32     78.59 o 
  13   7  25      619.27      517.92     88.89 o 
   0   8  25      671.32      674.05     88.31 o 
   1   8  25      652.64      725.05     71.17 o 
   2   8  25     1159.61     1195.85     86.30 o 
   3   8  25      103.19      147.12     39.45 o 
   4   8  25      574.87      458.11     66.26 o 
   5   8  25       82.86      126.24     67.09 o 
   6   8  25      900.51      954.75    114.45 o 
   7   8  25      781.36      640.98     91.30 o 
   8   8  25      924.24      877.97    105.14 o 
   9   8  25      126.88      190.27    142.63 o 
  10   8  25      328.69      530.44    129.62 o 
  11   8  25      317.64      492.44     80.38 o 
   1   9  25       57.53      142.75     61.63 o 
   2   9  25       34.17       95.49     38.40 o 
   3   9  25      268.16      282.87     73.85 o 
   4   9  25      530.67      629.18     88.77 o 
   5   9  25      664.78      827.44     95.41 o 
   6   9  25      131.12      304.90     64.18 o 
   7   9  25      277.13      203.07     52.46 o 
   8   9  25       41.78      150.11     48.60 o 
   0  10  25     1947.32     1945.84    170.00 o 
   1  10  25        5.98      156.83     50.89 o 
   2  10  25      389.26      484.81     94.68 o 
   0   0  26     4201.33     3988.92    268.30 o 
   1   0  26    12619.33    10904.54    326.15 o 
   2   0  26     1301.93     1247.86    128.85 o 
   3   0  26     1743.96     1867.82    165.68 o 
   4   0  26       15.51       81.64     62.23 o 
   5   0  26      116.79      252.40     72.33 o 
   6   0  26      221.73      288.86     78.15 o 
   7   0  26     1748.63     1674.91    240.56 o 
   8   0  26      339.55      388.48     82.26 o 
   9   0  26     2110.74     2151.27    166.86 o 
  10   0  26      445.86      502.49     91.55 o 
  11   0  26     2114.39     2149.95    139.77 o 
  12   0  26      820.73      976.96    115.17 o 
  13   0  26     2028.26     2225.53    143.56 o 
  14   0  26      290.03      465.56    113.14 o 
  15   0  26      435.96      443.66    104.09 o 
  16   0  26      147.28      190.88     85.75 o 
  17   0  26       10.48      385.58     91.66 o 
   1   1  26      173.65      191.51     51.87 o 
   2   1  26      447.16      539.01     64.62 o 
   3   1  26      598.57      719.44     76.88 o 
   4   1  26     1496.77     1392.66     83.49 o 
   5   1  26     1296.71     1134.58     75.56 o 
   6   1  26     2095.56     2237.83     98.14 o 
   7   1  26      994.05      945.41     71.30 o 
   8   1  26        0.25      118.44     39.71 o 
   9   1  26      137.81      150.66     41.12 o 
  10   1  26       73.13      169.71     44.67 o 
  11   1  26        1.61      211.68     47.21 o 
  12   1  26      306.81      340.36     52.42 o 
  13   1  26        2.51      105.46     46.03 o 
  14   1  26      223.30      452.32     62.87 o 
  15   1  26       16.01      156.93     58.20 o 
  16   1  26      204.18      330.56     65.80 o 
  17   1  26      777.79      973.28    110.82 o 
   0   2  26     4479.81     4286.25    198.90 o 
   1   2  26     1556.02     1616.68    106.32 o 
   2   2  26     1897.94     1767.09    113.66 o 
   3   2  26        3.88       41.85     34.30 o 
   4   2  26      171.07      190.30     41.75 o 
   5   2  26        6.01       18.66     32.03 o 
   6   2  26      125.05      174.03     68.24 o 
   7   2  26      571.26      620.41     59.88 o 
   8   2  26      536.64      589.06     64.83 o 
   9   2  26      202.60      262.28     44.00 o 
  10   2  26     1221.40     1161.12     78.32 o 
  11   2  26        8.66      117.73     51.24 o 
  12   2  26     1303.57     1291.60    108.56 o 
  13   2  26      130.15      185.59     48.86 o 
  14   2  26      331.80      449.73     67.66 o 
  15   2  26      151.47      285.72     57.31 o 
  16   2  26        3.21      131.48     55.42 o 
  17   2  26      313.34      413.20     60.51 o 
   1   3  26        0.35       54.43     40.16 o 
   2   3  26      483.61      568.77     72.90 o 
   3   3  26      105.31      111.27     37.55 o 
   4   3  26      791.21      790.59     68.38 o 
   5   3  26      458.91      463.09     53.42 o 
   6   3  26      277.90      269.45     46.19 o 
   7   3  26       62.47      156.23     37.52 o 
   8   3  26      190.22      262.16     44.14 o 
   9   3  26       49.19      151.76     37.75 o 
  10   3  26      241.26      377.18     49.48 o 
  11   3  26        5.08      109.34     71.26 o 
  12   3  26      497.71      652.74     99.08 o 
  13   3  26      322.95      455.65     63.07 o 
  14   3  26     1545.14     1688.63    108.22 o 
  15   3  26      326.47      478.46     60.98 o 
  16   3  26      218.54      463.10     92.88 o 
   0   4  26      158.46      304.44     77.50 o 
   1   4  26     2980.30     2858.18    107.09 o 
   2   4  26        7.76       30.58     35.40 o 
   3   4  26     1069.19     1170.88     81.37 o 
   4   4  26       23.42       65.32     36.93 o 
   5   4  26       19.20      121.84     40.51 o 
   6   4  26       41.28      137.73     55.64 o 
   7   4  26      327.86      327.19     49.99 o 
   8   4  26        4.38       16.46     69.33 o 
   9   4  26       76.25      187.84     47.29 o 
  10   4  26        3.07       88.11     40.18 o 
  11   4  26      869.74      873.91     82.63 o 
  12   4  26       93.32      184.61     80.88 o 
  13   4  26      164.03      410.30     88.16 o 
  14   4  26      286.98      424.47     60.68 o 
  15   4  26       17.03      304.91    151.36 o 
  16   4  26      695.87      602.41    115.49 o 
   1   5  26      213.19      228.61     48.19 o 
   2   5  26      163.74      127.31     41.23 o 
   3   5  26      973.04      893.57     73.89 o 
   4   5  26      270.00      303.47     49.71 o 
   5   5  26     2363.86     2431.23    101.04 o 
   6   5  26     1690.57     1708.73     97.95 o 
   7   5  26     2476.42     2371.13    102.52 o 
   8   5  26      707.02      692.35     91.06 o 
   9   5  26     1140.10     1210.53    175.82 o 
  10   5  26      258.43      271.91     56.95 o 
  11   5  26       61.87      163.82     62.92 o 
  12   5  26       37.17      167.21     63.79 o 
  13   5  26      311.28      351.37    148.90 o 
  14   5  26        7.89      134.41     83.68 o 
  15   5  26      590.55      680.11    127.33 o 
   0   6  26      177.53      195.84     60.20 o 
   1   6  26       82.90      183.02     42.92 o 
   2   6  26       43.38      145.96     38.84 o 
   3   6  26      281.85      302.36     55.34 o 
   4   6  26       53.72      117.82     37.20 o 
   5   6  26      200.23      215.77     43.52 o 
   6   6  26       21.06       94.67     55.05 o 
   7   6  26      541.87      652.28     77.86 o 
   8   6  26      282.08      519.73     73.25 o 
   9   6  26      706.20      698.08    110.79 o 
  10   6  26      180.04      188.99    104.90 o 
  11   6  26      627.54      726.11     79.89 o 
  12   6  26      165.70      257.77     93.58 o 
  13   6  26     1140.00     1098.13    114.29 o 
   1   7  26       79.95      178.19     45.52 o 
   2   7  26      141.98      142.05     43.19 o 
   3   7  26      592.86      677.50     88.21 o 
   4   7  26       50.83       72.92     43.94 o 
   5   7  26      368.99      410.06     53.76 o 
   6   7  26       21.98       22.06     44.24 o 
   7   7  26      318.60      322.50    114.18 o 
   8   7  26        1.11      141.60     51.73 o 
   9   7  26      156.77      106.14     95.94 o 
  10   7  26      108.98      166.40     84.25 o 
  11   7  26       98.60      147.15    102.96 o 
   0   8  26      634.10      655.77     91.99 o 
   1   8  26        0.07       71.98     54.78 o 
   2   8  26      214.82      282.59     68.28 o 
   3   8  26       96.34      153.73     44.85 o 
   4   8  26       47.74      182.83     45.83 o 
   5   8  26       29.54      113.23     56.06 o 
   6   8  26      367.87      445.64     94.28 o 
   7   8  26       10.00       17.40     62.60 o 
   8   8  26        2.92      158.13     84.50 o 
   9   8  26      146.60      264.53     96.04 o 
   1   9  26        5.41       56.24     56.97 o 
   2   9  26      212.38      311.64     50.84 o 
   3   9  26        0.07       87.41     50.39 o 
   4   9  26      311.42      356.11     66.54 o 
   5   9  26       20.11       93.05     50.19 o 
   1   1  27      104.92      231.10     51.97 o 
   2   1  27       18.48      150.02     46.77 o 
   3   1  27      255.78      303.71     64.22 o 
   4   1  27       12.18       85.79     36.39 o 
   5   1  27     1296.91     1310.70     81.77 o 
   6   1  27       38.44      190.93     56.91 o 
   7   1  27      741.88      707.46     72.15 o 
   8   1  27      101.64      150.46     47.13 o 
   9   1  27       48.98      142.75     44.55 o 
  10   1  27        0.37      107.66     41.00 o 
  11   1  27        2.60      133.05     42.09 o 
  12   1  27        0.34      153.19     51.80 o 
  13   1  27       20.50      184.80     59.24 o 
  14   1  27        9.23      190.29     76.92 o 
  15   1  27       64.05      220.45     57.67 o 
  16   1  27      173.75      316.75     60.40 o 
   0   2  27     1456.54     1533.80    145.18 o 
   1   2  27      551.63      704.19     72.05 o 
   2   2  27      312.23      501.61     68.82 o 
   3   2  27      912.24      955.30     72.48 o 
   4   2  27       79.12      217.92     43.60 o 
   5   2  27      115.88      170.39     41.23 o 
   6   2  27        2.09       78.52     35.70 o 
   7   2  27      103.34      234.59     45.78 o 
   8   2  27      510.12      670.56     67.96 o 
   9   2  27      907.74      880.96     69.80 o 
  10   2  27     1047.65     1344.08     94.94 o 
  11   2  27      298.29      470.28     58.27 o 
  12   2  27      540.46      630.53     81.19 o 
  13   2  27      118.88      367.83    105.25 o 
  14   2  27      249.19      448.10     65.61 o 
  15   2  27      185.15      465.03     64.93 o 
   1   3  27       25.94      208.60     48.64 o 
   2   3  27       88.12      128.80     39.28 o 
   3   3  27      199.34      252.99     46.24 o 
   4   3  27        5.62       50.03     33.64 o 
   5   3  27      263.15      233.77     61.27 o 
   6   3  27       29.15      142.31     46.49 o 
   7   3  27      872.93      846.14     69.31 o 
   8   3  27      394.00      492.85     54.90 o 
   9   3  27      775.25      802.01     67.66 o 
  10   3  27        6.80      145.27     73.55 o 
  11   3  27       65.90      149.93     47.78 o 
  12   3  27       99.42      276.23     56.65 o 
  13   3  27      455.25      510.22     66.82 o 
  14   3  27      227.22      349.06     68.47 o 
  15   3  27       66.31      292.33    174.25 o 
   0   4  27      978.05     1008.24    123.51 o 
   1   4  27      631.51      627.85     80.83 o 
   2   4  27      357.03      401.18     53.97 o 
   3   4  27        3.59       42.32     36.20 o 
   4   4  27      253.10      341.18     52.08 o 
   5   4  27       31.54      111.86     64.35 o 
   6   4  27        2.50       91.85     34.62 o 
   7   4  27      121.86      176.34     42.52 o 
   8   4  27        0.12       68.41     39.11 o 
   9   4  27      331.80      455.29     60.33 o 
  10   4  27       23.92       43.49     43.28 o 
  11   4  27      235.81      372.02     62.05 o 
  12   4  27      126.66      220.50     50.09 o 
  13   4  27        7.24      231.24     48.93 o 
  14   4  27        0.47      108.58     85.19 o 
   1   5  27       15.37      104.69     39.01 o 
   2   5  27        0.46       59.83     34.30 o 
   3   5  27      402.70      369.14     55.29 o 
   4   5  27       19.29       78.27     36.79 o 
   5   5  27     1466.39     1434.14     92.12 o 
   6   5  27      255.79      429.44     55.81 o 
   7   5  27      808.29      904.95     87.85 o 
   8   5  27       35.08      117.87     47.82 o 
   9   5  27      313.87      449.74     66.65 o 
  10   5  27      791.18      866.21     85.98 o 
  11   5  27        0.29       63.54     68.39 o 
  12   5  27      742.56      827.26     83.11 o 
  13   5  27      338.62      567.53     98.71 o 
   0   6  27     5906.40     5460.22    235.73 o 
   1   6  27      618.07      609.41     75.29 o 
   2   6  27     3189.73     3184.72    120.46 o 
   3   6  27       49.16      136.98     60.55 o 
   4   6  27      717.87      750.41     85.31 o 
   5   6  27       57.21      180.60     40.22 o 
   6   6  27      161.24      284.40     49.38 o 
   7   6  27       28.41      132.43     94.58 o 
   8   6  27      418.62      472.18    102.02 o 
   9   6  27      415.01      367.39     60.29 o 
  10   6  27     2155.11     2279.50    183.89 o 
  11   6  27      150.69      299.62    100.20 o 
  12   6  27      991.00     1092.68    153.42 o 
   1   7  27        0.71       97.89     47.26 o 
   2   7  27       39.11      108.68     39.41 o 
   3   7  27      168.14      237.18     48.19 o 
   4   7  27      240.06      378.12     51.21 o 
   5   7  27        7.53      137.24     38.40 o 
   6   7  27      115.53      168.62     52.90 o 
   7   7  27       96.66      151.60     83.07 o 
   8   7  27       30.27      239.45     67.69 o 
   9   7  27       59.67      234.99     80.52 o 
  10   7  27        2.38       67.00    164.09 o 
   0   8  27      389.48      634.11    104.97 o 
   1   8  27        0.25      137.57     39.87 o 
   2   8  27      148.56      171.93     58.42 o 
   3   8  27       27.32      148.79     43.17 o 
   4   8  27       17.54      198.66     60.44 o 
   5   8  27      336.88      393.42     82.47 o 
   6   8  27       27.42      140.66     62.22 o 
   0   0  28       11.08       81.99     85.83 o 
   1   0  28       61.91      129.63     60.98 o 
   2   0  28      625.27      703.86    103.89 o 
   3   0  28       17.90       86.08     56.29 o 
   4   0  28       14.64      136.77     61.67 o 
   5   0  28     1734.42     1635.79    148.66 o 
   6   0  28      202.23      367.66     84.03 o 
   7   0  28     2539.49     2344.41    178.23 o 
   8   0  28        4.70      117.13     62.10 o 
   9   0  28     1012.51     1084.94    183.46 o 
  10   0  28      132.10      335.58     78.90 o 
  11   0  28      411.52      415.38     84.19 o 
  12   0  28       61.33      277.22    169.46 o 
  13   0  28       29.10      274.93    118.21 o 
  14   0  28        4.17      325.37     73.13 o 
   1   1  28       50.99      133.07     43.02 o 
   2   1  28       53.66      160.04     45.20 o 
   3   1  28      117.12      165.49     46.19 o 
   4   1  28       96.08      203.67     64.64 o 
   5   1  28       63.36      188.89     51.02 o 
   6   1  28      262.45      323.66     55.95 o 
   7   1  28       83.41      185.40     46.74 o 
   8   1  28        1.05      112.23     42.06 o 
   9   1  28       86.15      169.49     45.93 o 
  10   1  28        0.35      164.17     41.54 o 
  11   1  28      107.70      244.44     48.06 o 
  12   1  28       87.79      263.84     52.44 o 
  13   1  28      135.93      272.26     54.01 o 
  14   1  28      326.66      463.58     63.92 o 
   0   2  28      338.06      389.32     99.53 o 
   1   2  28      407.68      488.38     76.52 o 
   2   2  28      113.01      298.61     56.45 o 
   3   2  28       70.19       74.98     46.23 o 
   4   2  28      405.52      460.89     56.31 o 
   5   2  28       17.10       73.62     36.75 o 
   6   2  28       19.60       98.50     53.47 o 
   7   2  28      153.02      241.06     44.62 o 
   8   2  28      869.27     1115.24    101.88 o 
   9   2  28        9.49      179.18     47.47 o 
  10   2  28     1421.32     1477.94     99.53 o 
  11   2  28        5.64      196.05     61.93 o 
  12   2  28       82.24      180.00     55.25 o 
  13   2  28        0.99      217.45     50.74 o 
  14   2  28      368.54      462.70     70.05 o 
   1   3  28        0.46      122.06     48.35 o 
   2   3  28     1892.04     1995.68    119.10 o 
   3   3  28      259.87      301.75     51.12 o 
   4   3  28     3980.15     3702.94    117.96 o 
   5   3  28       47.84      150.97     39.84 o 
   6   3  28     2439.72     2316.18    100.31 o 
   7   3  28      116.82      272.80     45.42 o 
   8   3  28     1709.42     1702.60     97.17 o 
   9   3  28      185.44      330.45     49.51 o 
  10   3  28       67.43      273.73     67.60 o 
  11   3  28       35.65      174.92     64.96 o 
  12   3  28      433.52      598.47    131.09 o 
  13   3  28       22.92      301.05     73.06 o 
   0   4  28      181.88      255.70     76.76 o 
   1   4  28      255.88      339.29     57.95 o 
   2   4  28     1533.74     1527.53    183.49 o 
   3   4  28        2.72       55.31     78.45 o 
   4   4  28      794.49      828.38     72.40 o 
   5   4  28        0.02       68.20     45.35 o 
   6   4  28       56.45      217.79     67.34 o 
   7   4  28      262.44      468.56     54.88 o 
   8   4  28        0.06       74.75     43.81 o 
   9   4  28      540.00      537.79     70.23 o 
  10   4  28      444.82      639.09     73.24 o 
  11   4  28      620.02      707.64     76.66 o 
  12   4  28       12.98      270.04     63.43 o 
  13   4  28      151.78      385.80     98.61 o 
   1   5  28        4.38       86.16     38.47 o 
   2   5  28       61.10      117.86     41.23 o 
   3   5  28        4.11       97.74     42.85 o 
   4   5  28      207.43      254.14     67.11 o 
   5   5  28        1.07      149.63     56.72 o 
   6   5  28       63.03      113.10     35.88 o 
   7   5  28       90.34      117.46     48.31 o 
   8   5  28      268.59      248.64     52.80 o 
   9   5  28        1.20       53.05     55.85 o 
  10   5  28      392.25      536.80     75.55 o 
  11   5  28      654.99      691.84     77.46 o 
   0   6  28        0.61       72.39     83.35 o 
   1   6  28      962.70     1040.07     91.51 o 
   2   6  28       34.50      123.88     39.99 o 
   3   6  28     1225.57     1197.17     87.86 o 
   4   6  28        9.52      111.01     49.69 o 
   5   6  28      142.58      254.26     68.17 o 
   6   6  28       20.02      167.74     51.63 o 
   7   6  28      127.88      235.50     58.55 o 
   8   6  28       43.21      161.76     58.59 o 
   9   6  28      640.61      768.33     93.83 o 
  10   6  28      103.96      351.92    147.05 o 
   1   7  28       32.39      135.23     40.29 o 
   2   7  28      501.57      653.84     66.29 o 
   3   7  28      689.82      837.55     74.92 o 
   4   7  28      826.13      799.95     72.04 o 
   5   7  28      674.69      830.66     74.55 o 
   6   7  28      512.73      685.63     79.34 o 
   7   7  28      642.20      772.95    101.52 o 
   0   8  28        3.01      157.21     59.51 o 
   1   8  28       50.83      290.66     50.77 o 
   1   1  29       94.84      217.88     50.04 o 
   2   1  29      162.34      186.49     60.37 o 
   3   1  29      294.05      380.76     59.97 o 
   4   1  29      630.08      735.12     85.13 o 
   5   1  29      951.80      830.17     80.42 o 
   6   1  29      231.68      319.18     56.18 o 
   7   1  29      395.43      529.07     65.30 o 
   8   1  29       35.05      179.73     70.27 o 
   9   1  29       20.45      185.93     46.13 o 
  10   1  29        1.40      156.05     52.59 o 
  11   1  29       22.37      252.75     46.49 o 
  12   1  29       38.19      252.44     52.48 o 
  13   1  29      390.56      629.79     76.34 o 
   0   2  29     1558.00     1601.91    150.93 o 
   1   2  29      341.09      360.04     57.97 o 
   2   2  29      367.78      500.09     66.59 o 
   3   2  29      435.74      484.58     66.23 o 
   4   2  29       43.84      158.80     44.36 o 
   5   2  29        0.78      127.76     40.73 o 
   6   2  29       26.37      195.62     47.84 o 
   7   2  29        7.54      238.66     51.17 o 
   8   2  29      190.04      330.15     52.93 o 
   9   2  29      214.68      351.31     53.68 o 
  10   2  29       41.73      329.96     65.41 o 
  11   2  29      385.46      563.00    117.17 o 
  12   2  29       29.36      344.93     67.52 o 
   1   3  29      134.27      284.20     56.46 o 
   2   3  29        0.69      137.64     43.73 o 
   3   3  29      601.76      635.40     72.03 o 
   4   3  29       64.74      175.24     42.00 o 
   5   3  29      949.51     1046.15     78.40 o 
   6   3  29        0.40      121.04     36.70 o 
   7   3  29     1116.31     1413.38     88.40 o 
   8   3  29        4.08      103.75     47.12 o 
   9   3  29        0.04      223.27     60.09 o 
  10   3  29        3.33      151.85     52.79 o 
  11   3  29     1044.10     1247.03    110.83 o 
  12   3  29       27.51      279.58     78.71 o 
   0   4  29      189.81      415.08     93.06 o 
   1   4  29       54.76      123.28     45.43 o 
   2   4  29        0.04      214.74     44.86 o 
   3   4  29       10.68      123.96     36.97 o 
   4   4  29       15.62      121.43     40.40 o 
   5   4  29      385.64      537.47     70.23 o 
   6   4  29       43.56      282.65     47.46 o 
   7   4  29      234.28      341.17     49.27 o 
   8   4  29        0.25      237.26     53.63 o 
   9   4  29       14.41      140.80     61.16 o 
  10   4  29      152.57      169.82     61.55 o 
  11   4  29      266.08      519.47     73.58 o 
   1   5  29      143.23      262.63     51.91 o 
   2   5  29       43.50      237.25     50.01 o 
   3   5  29      207.81      264.86     54.83 o 
   4   5  29      285.91      384.31     54.08 o 
   5   5  29      759.43      844.90     73.45 o 
   6   5  29      143.25      249.49     84.60 o 
   7   5  29     1386.04     1666.38     93.23 o 
   8   5  29        0.74      151.42     41.57 o 
   9   5  29      161.49      254.52     54.01 o 
   0   6  29      751.07      672.17    188.52 o 
   1   6  29       20.57      232.94     45.00 o 
   2   6  29      331.58      420.42     57.86 o 
   3   6  29        7.35      174.96     51.28 o 
   4   6  29       46.40      124.92     87.82 o 
   5   6  29        7.49      135.97     49.72 o 
   6   6  29      596.84      617.91     60.51 o 
   7   6  29        8.08      212.90    109.09 o 
   1   7  29       88.96      216.14     45.70 o 
   2   7  29      377.64      523.10     67.47 o 
   3   7  29      338.39      641.32    132.42 o 
   0   0  30       65.74      204.13    103.44 o 
   1   0  30      902.29     1160.39    221.13 o 
   2   0  30       21.94      154.45     65.76 o 
   3   0  30     1903.43     1782.30    159.17 o 
   4   0  30      359.78      469.12     91.92 o 
   5   0  30     1436.54     1430.97    144.08 o 
   6   0  30       71.33      219.97    164.39 o 
   7   0  30      731.68      774.99    106.44 o 
   8   0  30       19.02      262.41     67.43 o 
   9   0  30      629.25      653.27     94.57 o 
  10   0  30       46.10      295.40    158.76 o 
  11   0  30      164.17      430.77     75.35 o 
   1   1  30      303.09      391.48     59.67 o 
   2   1  30        4.44      177.02     48.97 o 
   3   1  30     1953.03     1819.01    114.47 o 
   4   1  30      203.09      326.63     55.26 o 
   5   1  30     2499.64     2313.60    116.83 o 
   6   1  30        8.78      191.37     46.58 o 
   7   1  30     1336.56     1555.67    112.91 o 
   8   1  30      186.09      444.25     58.14 o 
   9   1  30       75.99      259.81     76.34 o 
  10   1  30       13.18      224.02     45.57 o 
  11   1  30       71.33      465.62    170.71 o 
   0   2  30     2992.42     2627.13    175.11 o 
   1   2  30       55.55      115.74     64.40 o 
   2   2  30     1456.31     1514.93    149.91 o 
   3   2  30      145.18      269.78     53.50 o 
   4   2  30      556.92      613.04     69.98 o 
   5   2  30       60.52      212.10     46.80 o 
   6   2  30      110.97      337.78     53.21 o 
   7   2  30        0.22      154.33     51.72 o 
   8   2  30      795.69      931.63     81.41 o 
   9   2  30      137.25      422.59     56.26 o 
  10   2  30      780.31      874.41     75.78 o 
   1   3  30       12.45      141.69     44.92 o 
   2   3  30      281.68      272.07     55.87 o 
   3   3  30       13.80      183.76     60.17 o 
   4   3  30     1634.53     1859.76    116.57 o 
   5   3  30      108.77      246.54     49.79 o 
   6   3  30      712.48      874.97     87.44 o 
   7   3  30      164.73      332.51     64.64 o 
   8   3  30     1297.03     1490.95    101.85 o 
   9   3  30       40.17      188.99     71.23 o 
  10   3  30      407.36      669.22     91.36 o 
   0   4  30      108.37      330.99     78.16 o 
   1   4  30       66.90      171.95     45.36 o 
   2   4  30        0.08      178.55     57.21 o 
   3   4  30      303.89      414.25    101.32 o 
   4   4  30       90.75      221.19     42.86 o 
   5   4  30       66.12      219.83     42.93 o 
   6   4  30       85.46      201.23     47.37 o 
   7   4  30      175.96      401.68     71.30 o 
   8   4  30      704.54      946.14    122.88 o 
   1   5  30       58.64      199.48     45.30 o 
   2   5  30       31.02      243.96     47.75 o 
   3   5  30     1020.28     1132.33     94.48 o 
   4   5  30      175.81      304.16     76.62 o 
   5   5  30     3994.33     4038.19    132.12 o 
   6   5  30       82.14      351.35     50.93 o 
   0   6  30       77.47      323.31     74.61 o 
   1   6  30      138.64      340.76     56.82 o 
   2   6  30        7.13      217.20     43.54 o 
   1   1  31       21.46      144.44     43.37 o 
   2   1  31        6.16      212.79     44.93 o 
   3   1  31       75.02      212.01     47.36 o 
   4   1  31      334.53      546.87     67.86 o 
   5   1  31       49.35      213.68     47.11 o 
   6   1  31        0.40      261.83     51.24 o 
   7   1  31       50.11      227.34     56.23 o 
   8   1  31       16.65      335.24     48.54 o 
   0   2  31        5.68      150.75    103.55 o 
   1   2  31      467.13      553.40     67.17 o 
   2   2  31        7.80      245.01     49.44 o 
   3   2  31        0.95      169.59     60.54 o 
   4   2  31       84.53      379.04     55.13 o 
   5   2  31      300.06      519.86     63.69 o 
   6   2  31      108.51      410.62     54.14 o 
   7   2  31      319.21      469.74     66.71 o 
   8   2  31      129.28      476.28    104.58 o 
   1   3  31       24.37      318.24     51.73 o 
   2   3  31       43.43      240.04     57.28 o 
   3   3  31       24.14      244.89     60.19 o 
   4   3  31        9.47      380.22     56.24 o 
   5   3  31       40.99      289.57     49.22 o 
   6   3  31        4.81      216.34     51.89 o 
   7   3  31      230.27      565.86     65.89 o 
   0   4  31       63.17      327.88     78.93 o 
   1   4  31      797.54      903.55     84.78 o 
   2   4  31       18.58      279.85     91.64 o 
   3   4  31     1275.34     1516.36    109.22 o 
   4   4  31        0.40      297.96     48.98 o 
   5   4  31       29.60      348.40     86.48 o 
   0   0  32      216.11      608.96    139.66 o 
   1   0  32      786.75      940.12    118.76 o 
   2   0  32        3.51      399.17    109.33 o 
   3   0  32        2.66      250.45     63.82 o 
   4   0  32       77.68      302.04     98.11 o 
   5   0  32      729.67      903.51    113.79 o 
   1   1  32      383.64      495.72     70.15 o 
   2   1  32       11.57      245.40     46.02 o 
   3   1  32      383.02      472.23     62.45 o 
   4   1  32        6.04      374.27     58.63 o 
   5   1  32      238.98      552.62     93.65 o 
   0   2  32     2600.39     2564.32    163.59 o 
   1   2  32       78.01      358.60     66.01 o 
   2   2  32      914.83      928.62     84.60 o 
   3   2  32       22.20      370.16     72.56 o 
   4   2  32       18.75      349.53     64.87 o 
   1   3  32       91.97      327.34    113.26 o 
                                                 
